# Supplementary material for: Evaluating Imputation Algorithms for Low-Depth Genotyping-By-Sequencing (GBS) Data
Source: PLoS One. 2016 Aug 18;11(8):e0160733. doi: 10.1371/journal.pone.0160733 (PMC4990193; doi:10.1371/journal.pone.0160733)
Supplement: S1 Table — (XLSX) [file pone.0160733.s006.xlsx]

## Sheet: GeneticGain
Supplementary Table 1. Pedigree and related information for the IITA: Genetic Gain population, Nigeria.
Accession	IITA Clone name	CountryOfOrigin	Status	Pedigree
95NA_00063	95NA-00063	NIGERIA
AGBELIFIA	TMEB1981	NIGERIA	LANDRACE
B9100455	IITA-TMS-BAD9100455	NIGERIA	IMPROVED
BONOUABLANC	TMEB296	NIGERIA
CARICASS1	TMEB594	NIGERIA
CARICASS2	TMEB590	NIGERIA
CB5_10_80411_	CB-10(80411)
CH92108	TMEB1933	NIGERIA
DOKUNBAHKYE	TMEB1980	NIGERIA	LANDRACE
ESAMBAHKYE	TMEB1978	NIGERIA	LANDRACE
EWANATEREKA	TMEB388	NIGERIA	LANDRACE
EXCEL	TMEB1776	NIGERIA	LANDRACE
I000017	IITA-TMS-IBA000017	NIGERIA	IMPROVED	IITA-TMS-IBA91934(4X) CTR-2/?
I000028	IITA-TMS-IBA000028	NIGERIA	IMPROVED	IITA-TMS-IBA940330/?
I000049	IITA-TMS-IBA000049	NIGERIA	IMPROVED	IITA-TMS-BAD9100455/?
I000061	IITA-TMS-IBA000061	NIGERIA	IMPROVED	IITA-TMS-IBA960249/?
I000070	IITA-TMS-IBA000070	NIGERIA	IMPROVED	TMEB459/?
I000093	IITA-TMS-IBA000093	NIGERIA	IMPROVED	IITA-TMS-IBA911730CTR-2/IITA-TMS-IBA961642
I000101	IITA-TMS-IBA000101	NIGERIA	IMPROVED	IITA-TMS-IBA30572/IITA-TMS-IBA920398
I000107	IITA-TMS-IBA000107	NIGERIA	IMPROVED	IITA-TMS-IBA91934/IITA-TMS-IBA940239
I000203	IITA-TMS-IBA000203	NIGERIA	IMPROVED	IITA-TMS-IBA940239/M.TRISTIS39-3
I000210	IITA-TMS-IBA000210	NIGERIA	IMPROVED	IITA-TMS-IBA940239/M.TRISTIS39-3-19
I000211	IITA-TMS-IBA000211	NIGERIA	IMPROVED	IITA-TMS-IBA940263/IITA-TMS-IBA950306
I000214	IITA-TMS-IBA000214	NIGERIA	IMPROVED	IITA-TMS-IBA940263/IITA-TMS-IBA950306
I000222	IITA-TMS-IBA000222	NIGERIA	IMPROVED	IITA-TMS-IBA940263/IITA-TMS-IBA950306
I000338	IITA-TMS-IBA000338	NIGERIA	IMPROVED	IITA-TMS-IBA30572/TMEB4
I000342	IITA-TMS-IBA000342	NIGERIA	IMPROVED	IITA-TMS-IBA30572/TMEB4
I000345	IITA-TMS-IBA000345	NIGERIA	IMPROVED	IITA-TMS-IBA30572/TMEB4
I000346	IITA-TMS-IBA000346	NIGERIA	IMPROVED	IITA-TMS-IBA30572/TMEB4
I000350	IITA-TMS-IBA000350	NIGERIA	IMPROVED	IITA-TMS-IBA30572/TMEB4
I000351	IITA-TMS-IBA000351	NIGERIA	IMPROVED	IITA-TMS-IBA30572/TMEB4
I000354	IITA-TMS-IBA000354	NIGERIA	IMPROVED	IITA-TMS-IBA30572/TMEB4
I000355	IITA-TMS-IBA000355	NIGERIA	IMPROVED	IITA-TMS-IBA30572/TMEB4
I000364	IITA-TMS-IBA000364	NIGERIA	IMPROVED	IITA-TMS-IBA30572/TMEB4
I000378	IITA-TMS-IBA000378	NIGERIA	IMPROVED	IITA-TMS-IBA30555/TMEB3
I000388	IITA-TMS-IBA000388	NIGERIA	IMPROVED	IITA-TMS-IBA30555/TMEB3
I010034	IITA-TMS-IBA010034	NIGERIA	IMPROVED	IITA-TMS-IBA920326/CM8213A-1
I010040	IITA-TMS-IBA010040	NIGERIA	IMPROVED	IITA-TMS-IBA920326/CM8699-6
I010045	IITA-TMS-IBA010045	NIGERIA	IMPROVED	IITA-TMS-IBA920326/CM9002-2
I010046	IITA-TMS-IBA010046	NIGERIA	IMPROVED	IITA-TMS-IBA920326/CM8710-1
I010085	IITA-TMS-IBA010085	NIGERIA	IMPROVED	IITA-TMS-IBA970270/SM1651-23
I010090	IITA-TMS-IBA010090			IITA-TMS-IBA970299/CM7462-10
I010093	IITA-TMS-IBA010093			IITA-TMS-ZAR950961/IITA-TMS-JOS9100301
I010098	IITA-TMS-IBA010098	NIGERIA	IMPROVED	IITA-TMS-IBA961632/SM1312-14
I010103	IITA-TMS-IBA010103	NIGERIA	IMPROVED	IITA-TMS-IBA940239/SM1883-5
I010131	IITA-TMS-IBA010131	NIGERIA	IMPROVED	IITA-TMS-IBA940006/CM8281B-20
I010134	IITA-TMS-IBA010134			IITA-TMS-IBA940237/IITA-TMS-JOS9100152
I010169	IITA-TMS-IBA010169	NIGERIA	IMPROVED	IITA-TMS-ZAR950633/IITA-TMS-IBA950104
I010171	IITA-TMS-IBA010171	NIGERIA	IMPROVED	IITA-TMS-KAN930100/IITA-TMS-IBA950063
I010265	IITA-TMS-IBA010265	NIGERIA	IMPROVED	IITA-TMS-IBA960065/CM8952-41
I010536	IITA-TMS-IBA010536	NIGERIA	IMPROVED	GSMS9522 S1/TMEBB9
I010606	IITA-TMS-IBA010606	NIGERIA	IMPROVED	GSMS9538 S1/IITA-TMS-IBA961596
I010615	IITA-TMS-IBA010615	NIGERIA	IMPROVED	GSMS9596 S1/IITA-TMS-MOK940461
I010622	IITA-TMS-IBA010622	NIGERIA	IMPROVED	GSMS9538 S1/IITA-TMS-IBA961087
I010728	IITA-TMS-IBA010728	NIGERIA	IMPROVED	(IITA-TMS-IBA30572/.)/.
I010732	IITA-TMS-IBA010732	NIGERIA	IMPROVED	IITA-TMS-IBA9100795 S2
I010753	IITA-TMS-IBA010753	NIGERIA	IMPROVED
I010760	IITA-TMS-IBA010760	NIGERIA	IMPROVED	IITA-TMS-IBA9102319 S1
I010819	IITA-TMS-IBA010819	NIGERIA	IMPROVED	IITA-TMS-IBA9102325 S1
I010903	IITA-TMS-IBA010903	NIGERIA	IMPROVED	IBSN9002793 S5
I011086	IITA-TMS-IBA011086	NIGERIA	IMPROVED	IITA-TMS-IBA950967/IITA-TMS-IBA950925
I011097	IITA-TMS-IBA011097	NIGERIA	IMPROVED	IITA-TMS-IBA950379/IITA-TMS-IBA960035
I011115	IITA-TMS-IBA011115	NIGERIA	IMPROVED	IITA-TMS-IBA950379/IITA-TMS-IBA960590
I011206	IITA-TMS-IBA011206	NIGERIA	IMPROVED	IITA-TMS-IBA950971/NR8421
I011224	IITA-TMS-IBA011224	NIGERIA	IMPROVED	IITA-TMS-IBA9001554/IITA-TMS-IBA960035
I011231	IITA-TMS-IBA011231	NIGERIA	IMPROVED	IITA-TMS-IBA930078/IITA-TMS-IBA950925
I011273	IITA-TMS-IBA011273	NIGERIA	IMPROVED	IITA-TMS-IBA950379/IITA-TMS-IBA940263
I011296	IITA-TMS-IBA011296	NIGERIA	IMPROVED	IITA-TMS-IBA950971/IITA-TMS-IBA940263
I011331	IITA-TMS-IBA011331	NIGERIA	IMPROVED	IITA-TMS-IBA950967/IITA-TMS-IBA71693
I011335	IITA-TMS-IBA011335	NIGERIA	IMPROVED	IITA-TMS-IBA950967/IITA-TMS-IBA71693
I011368	IITA-TMS-IBA011368	NIGERIA	IMPROVED	IITA-TMS-IBA940561/IITA-TMS-IBA940263
I011371	IITA-TMS-IBA011371	NIGERIA	IMPROVED	IITA-TMS-IBA940561/IITA-TMS-IBA940263
I011404	IITA-TMS-IBA011404	NIGERIA	IMPROVED	IITA-TMS-IBA30572/IITA-TMS-IBA950379
I011412	IITA-TMS-IBA011412	NIGERIA	IMPROVED	IITA-TMS-IBA950971/IITA-TMS-IBA940561
I011413	IITA-TMS-IBA011413	NIGERIA	IMPROVED	IITA-TMS-IBA950971/IITA-TMS-IBA940561
I011417	IITA-TMS-IBA011417	NIGERIA	IMPROVED	IITA-TMS-IBA950971/IITA-TMS-IBA940561
I011423	IITA-TMS-IBA011423	NIGERIA	IMPROVED	IITA-TMS-IBA950971/IITA-TMS-IBA940561
I011442	IITA-TMS-IBA011442	NIGERIA	IMPROVED	IITA-TMS-IBA950379/IITA-TMS-IBA940330
I011551	IITA-TMS-IBA011551	NIGERIA	IMPROVED	IITA-TMS-IBA950971/IITA-TMS-ONN8500066
I011560	IITA-TMS-IBA011560	NIGERIA	IMPROVED	IITA-TMS-IBA8902195/IITA-TMS-IBA950925
I011635	IITA-TMS-IBA011635	NIGERIA	IMPROVED	IITA-TMS-IBA950971/IITA-TMS-IBA71693
I011646	IITA-TMS-IBA011646	NIGERIA	IMPROVED	IITA-TMS-IBA8902195/IITA-TMS-IBA940330
I011659	IITA-TMS-IBA011659	NIGERIA	IMPROVED	IITA-TMS-IBA8902195/IITA-TMS-IBA950379
I011663	IITA-TMS-IBA011663	NIGERIA	IMPROVED	IITA-TMS-IBA8902195/IITA-TMS-IBA950379
I011731	IITA-TMS-IBA011731			IITA-TMS-IBA940239/TMEB117
I011732	IITA-TMS-IBA011732	NIGERIA	IMPROVED	IITA-TMS-IBA940239/TMEB117
I011734	IITA-TMS-IBA011734	NIGERIA	IMPROVED	IITA-TMS-IBA950379/IITA-TMS-IBA960035
I011735	IITA-TMS-IBA011735	NIGERIA	IMPROVED	IITA-TMS-IBA940239/TMEB117
I011752	IITA-TMS-IBA011752	NIGERIA	IMPROVED	TMEB3/TMEB117
I011760	IITA-TMS-IBA011760	NIGERIA	IMPROVED	IITA-TMS-IBA920326/TMEB117
I011797	IITA-TMS-IBA011797	NIGERIA	IMPROVED	IITA-TMS-IBA950379/TMEB117
I011802	IITA-TMS-IBA011802	NIGERIA	IMPROVED	IITA-TMS-IBA30572/TMEB279
I011807	IITA-TMS-IBA011807	NIGERIA	IMPROVED	TMEB9/IITA-TMS-IBA91934
I011811	IITA-TMS-IBA011811	NIGERIA	IMPROVED	TMEB1/IITA-TMS-IBA30572
I011813	IITA-TMS-IBA011813	NIGERIA	IMPROVED	TMEB9/IITA-TMS-IBA91934
I020091	IITA-TMS-IBA020091	NIGERIA	IMPROVED
I020093	IITA-TMS-IBA020093	NIGERIA	IMPROVED
I020100	IITA-TMS-IBA020100	NIGERIA	IMPROVED
I020103	IITA-TMS-IBA020103	NIGERIA	IMPROVED
I020105	IITA-TMS-IBA020105	NIGERIA	IMPROVED
I020129	IITA-TMS-IBA020129	NIGERIA	IMPROVED
I020131	IITA-TMS-IBA020131	NIGERIA	IMPROVED
I020133	IITA-TMS-IBA020133	NIGERIA	IMPROVED
I020134	IITA-TMS-IBA020134	NIGERIA	IMPROVED
I020233	IITA-TMS-IBA020233	NIGERIA	IMPROVED
I020285	IITA-TMS-IBA020285	NIGERIA	IMPROVED
I020388	IITA-TMS-IBA020388	NIGERIA	IMPROVED
I020409	IITA-TMS-IBA020409	NIGERIA	IMPROVED
I020431	IITA-TMS-IBA020431	NIGERIA	IMPROVED
I020432	IITA-TMS-IBA020432	NIGERIA	IMPROVED
I020444	IITA-TMS-IBA020444	NIGERIA	IMPROVED
I020452	IITA-TMS-IBA020452	NIGERIA	IMPROVED
I020509	IITA-TMS-IBA020509	NIGERIA	IMPROVED
I020510	IITA-TMS-IBA020510	NIGERIA	IMPROVED	IITA-TMS-IBA940038/CASTOR A
I020514	IITA-TMS-IBA020514	NIGERIA	IMPROVED	IITA-TMS-IBA940038/CASTOR A
I020516	IITA-TMS-IBA020516	NIGERIA	IMPROVED	IITA-TMS-IBA940038/CASTOR A
I020527	IITA-TMS-IBA020527	NIGERIA	IMPROVED	IITA-TMS-IBA940009/CASTOR A
I020540	IITA-TMS-IBA020540	NIGERIA	IMPROVED	IITA-TMS-IBA940009/CASTOR A
I020570	IITA-TMS-IBA020570	NIGERIA	IMPROVED	IITA-TMS-IBA940009/CASTOR A
I020588	IITA-TMS-IBA020588	NIGERIA	IMPROVED	IITA-TMS-IBA940038/CASTOR A
I030006A	IITA-TMS-IBA030006A	NIGERIA	IMPROVED
I030006B	IITA-TMS-IBA030006B	NIGERIA	IMPROVED
I030007	IITA-TMS-IBA030007	NIGERIA	IMPROVED
I030013	IITA-TMS-IBA030013	NIGERIA	IMPROVED
I030015	IITA-TMS-IBA030015	NIGERIA	IMPROVED
I030028	IITA-TMS-IBA030028	NIGERIA	IMPROVED
I030030	IITA-TMS-IBA030030	NIGERIA	IMPROVED
I030042	IITA-TMS-IBA030042	NIGERIA	IMPROVED
I030055A	IITA-TMS-IBA030055A	NIGERIA	IMPROVED
I030057	IITA-TMS-IBA030057	NIGERIA	IMPROVED
I030059	IITA-TMS-IBA030059	NIGERIA	IMPROVED
I030060	IITA-TMS-IBA030060	NIGERIA	IMPROVED
I030060A	IITA-TMS-IBA030060A	NIGERIA	IMPROVED
I030061	IITA-TMS-IBA030061	NIGERIA	IMPROVED	TMEB455/IITA-TMS-IBA8200058
I030075	IITA-TMS-IBA030075	NIGERIA	IMPROVED	IITA-TMS-IBA30572/TMEB9
I030141	IITA-TMS-IBA030141	NIGERIA	IMPROVED	TMEB478/IITA-TMS-IBA940020
I030177	IITA-TMS-IBA030177	NIGERIA	IMPROVED	IITA-TMS-IBA011442/IITA-TMS-IBA940239
I030213	IITA-TMS-IBA030213	NIGERIA	IMPROVED	IITA-TMS-IBA940263/IITA-TMS-IBA950306
I030224	IITA-TMS-IBA030224	NIGERIA	IMPROVED
I030242	IITA-TMS-IBA030242	NIGERIA	IMPROVED	CH 55 (CODE FROM TISSUE CULTURE LAB)
I030254	IITA-TMS-IBA030254	NIGERIA	IMPROVED	CH 97 (CODE FROM TISSUE CULTURE LAB)
I030256	IITA-TMS-IBA030256	NIGERIA	IMPROVED
I030264	IITA-TMS-IBA030264	NIGERIA	IMPROVED	CH 141 (CODE FROM TISSUE CULTURE LAB)
I030265	IITA-TMS-IBA030265	NIGERIA	IMPROVED	CH 86 (CODE FROM TISSUE CULTURE LAB)
I030273	IITA-TMS-IBA030273	NIGERIA	IMPROVED	CH 124 (CODE FROM TISSUE CULTURE LAB)
I030275	IITA-TMS-IBA030275	NIGERIA	IMPROVED	CH 53 (CODE FROM TISSUE CULTURE LAB)
I030276	IITA-TMS-IBA030276	NIGERIA	IMPROVED	CH 8 (CODE FROM TISSUE CULTURE LAB)
I030279	IITA-TMS-IBA030279	NIGERIA	IMPROVED	CH 91 (CODE FROM TISSUE CULTURE LAB)
I030284	IITA-TMS-IBA030284	NIGERIA	IMPROVED	CH 178 (CODE FROM TISSUE CULTURE LAB)
I030292	IITA-TMS-IBA030292	NIGERIA	IMPROVED	CH 148 (CODE FROM TISSUE CULTURE LAB)
I030305	IITA-TMS-IBA030305	NIGERIA	IMPROVED	CH 59 (CODE FROM TISSUE CULTURE LAB)
I050024	IITA-TMS-IBA050024			IITA-TMS-IBA920326/IITA-TMS-IBA930320
I050099	IITA-TMS-IBA050099	NIGERIA	IMPROVED	IITA-TMS-IBA950379/SM2688:1
I050100	IITA-TMS-IBA050100	NIGERIA	IMPROVED	IITA-TMS-IBA950379/SM2688:1
I050125	IITA-TMS-IBA050125
I050127	IITA-TMS-IBA050127	NIGERIA	IMPROVED	TMEB1295/IITA-TMS-IBA011442
I050128	IITA-TMS-IBA050128	NIGERIA	IMPROVED	TMEB693/TMEB1
I050186	IITA-TMS-IBA050186	NIGERIA	IMPROVED	IITA-TMS-IBA930098/IITA-TMS-IBA940561
I050231	IITA-TMS-IBA050231	NIGERIA	IMPROVED	IITA-TMS-IBA940561/IITA-TMS-IBA8800158
I050286	IITA-TMS-IBA050286	NIGERIA	IMPROVED	IITA-TMS-IBA950379/IITA-TMS-IBA30572
I050303	IITA-TMS-IBA050303	NIGERIA	IMPROVED	IITA-TMS-IBA950379/IITA-TMS-IBA8600006
I050311	IITA-TMS-IBA050311	NIGERIA	IMPROVED	IITA-TMS-IBA950379/IITA-TMS-IBA8800158
I050327	IITA-TMS-IBA050327	NIGERIA	IMPROVED	IITA-TMS-IBA961089A/IITA-TMS-IBA30572
I050473	IITA-TMS-IBA050473
I050741	IITA-TMS-IBA050741
I050998	IITA-TMS-IBA050998	NIGERIA	IMPROVED	IITA-TMS-IBA974763/TMEB3
I051274	IITA-TMS-IBA051274	NIGERIA	IMPROVED	IITA-TMS-IBA974763/IITA-TMS-IBA030299
I051553	IITA-TMS-IBA051553	NIGERIA	IMPROVED	IITA-TMS-IBA961089A/?
I051570	IITA-TMS-IBA051570
I051599	IITA-TMS-IBA051599	NIGERIA	IMPROVED	IITA-TMS-IBA011423/?
I051601	IITA-TMS-IBA051601	NIGERIA	IMPROVED	IITA-TMS-IBA011551/?
I051625	IITA-TMS-IBA051625	NIGERIA	IMPROVED	IITA-TMS-IBA950379/?
I051626	IITA-TMS-IBA051626	NIGERIA	IMPROVED	IITA-TMS-IBA950379/?
I051631	IITA-TMS-IBA051631	NIGERIA	IMPROVED	IITA-TMS-IBA011224/?
I051632	IITA-TMS-IBA051632	NIGERIA	IMPROVED	IITA-TMS-IBA011224/?
I051636	IITA-TMS-IBA051636
I051646	IITA-TMS-IBA051646	NIGERIA	IMPROVED	IITA-TMS-IBA011371/?
I051652	IITA-TMS-IBA051652	NIGERIA	IMPROVED	IITA-TMS-IBA011412/?
I051654	IITA-TMS-IBA051654	NIGERIA	IMPROVED	IITA-TMS-IBA011412/?
I051658	IITA-TMS-IBA051658	NIGERIA	IMPROVED	IITA-TMS-IBA011412/?
I051740	IITA-TMS-IBA051740	NIGERIA	IMPROVED	IITA-TMS-IBA950967/?
I051814	IITA-TMS-IBA051814	NIGERIA	IMPROVED	IITA-TMS-IBA940561/TMEB419
I060889	IITA-TMS-IBA060889	NIGERIA	IMPROVED	IITA-TMS-IBA011371/.
I061101	IITA-TMS-IBA061101	NIGERIA	IMPROVED	IITA-TMS-IBA011649/.
I061155	IITA-TMS-IBA061155	NIGERIA	IMPROVED	IITA-TMS-IBA011371/.
I061348	IITA-TMS-IBA061348	NIGERIA	IMPROVED	IITA-TMS-IBA9001554/IITA-TMS-IBA011659
I061365	IITA-TMS-IBA061365	NIGERIA	IMPROVED	IITA-TMS-WAR940009/IITA-TMS-IBA011412
I061404	IITA-TMS-IBA061404	NIGERIA	IMPROVED	IITA-TMS-IBA940330/IITA-TMS-IBA011368
I061577	IITA-TMS-IBA061577	NIGERIA	IMPROVED	IITA-TMS-IBA011273/IITA-TMS-IBA961089A
I061635	IITA-TMS-IBA061635	NIGERIA	IMPROVED	IITA-TMS-IBA011277/IITA-TMS-IBA011371
I061640	IITA-TMS-IBA061640	NIGERIA	IMPROVED	IITA-TMS-IBA011277/IITA-TMS-IBA011371
I061673	IITA-TMS-IBA061673	NIGERIA	IMPROVED	IITA-TMS-IBA011371/IITA-TMS-IBA940006
I061679	IITA-TMS-IBA061679	NIGERIA	IMPROVED	IITA-TMS-IBA011371/IITA-TMS-IBA992987
I061744	IITA-TMS-IBA061744	NIGERIA	IMPROVED	IITA-TMS-IBA011442/CB5:10(80411)
I061766	IITA-TMS-IBA061766	NIGERIA	IMPROVED	IITA-TMS-IBA011442/IITA-TMS-IBA011368
I061856	IITA-TMS-IBA061856	NIGERIA	IMPROVED	IITA-TMS-IBA011646/IITA-TMS-IBA961089A
I061911	IITA-TMS-IBA061911	NIGERIA	IMPROVED	IITA-TMS-IBA011649/IITA-TMS-IBA011371
I062021	IITA-TMS-IBA062021	NIGERIA	IMPROVED	IITA-TMS-IBA011610/IITA-TMS-IBA940561
I062052	IITA-TMS-IBA062052	NIGERIA	IMPROVED	IITA-TMS-IBA011115/IITA-TMS-IBA011371
I062116	IITA-TMS-IBA062116	NIGERIA	IMPROVED	IITA-TMS-IBA9001554/IITA-TMS-IBA011659
I062231	IITA-TMS-IBA062231	NIGERIA	IMPROVED	IITA-TMS-IBA011442/IITA-TMS-IBA011659
I062630	IITA-TMS-IBA062630	NIGERIA	IMPROVED	IITA-TMS-IBA972205/CM3306:4
I063046	IITA-TMS-IBA063046	NIGERIA	IMPROVED	IITA-TMS-IBA961565/TMEB117
I070004	IITA-TMS-IBA070004	NIGERIA	IMPROVED	IITA-TMS-IBA30555/IITA-TMS-IBA9102316
I070045	IITA-TMS-IBA070045	NIGERIA	IMPROVED	IITA-TMS-IBA980002/IITA-TMS-IBA974779
I070048	IITA-TMS-IBA070048	NIGERIA	IMPROVED	IITA-TMS-IBA991702/IITA-TMS-IBA992123
I070067	IITA-TMS-IBA070067	NIGERIA	IMPROVED	IITA-TMS-IBA950561/IITA-TMS-IBA010131
I070094	IITA-TMS-IBA070094	NIGERIA	IMPROVED	IITA-TMS-IBA010085/IITA-TMS-IBA010131
I070126	IITA-TMS-IBA070126	NIGERIA	IMPROVED	IITA-TMS-IBA930266/?
I070134	IITA-TMS-IBA070134	NIGERIA	IMPROVED	IITA-TMS-IBA940561/?
I070258	IITA-TMS-IBA070258	NIGERIA	IMPROVED	IITA-TMS-IBA961632/?
I070299	IITA-TMS-IBA070299	NIGERIA	IMPROVED	IITA-TMS-IBA010984/?
I070337	IITA-TMS-IBA070337	NIGERIA	IMPROVED	IITA-TMS-IBA920429/?
I070374	IITA-TMS-IBA070374	NIGERIA	IMPROVED	TMEB480/?
I070481	IITA-TMS-IBA070481	NIGERIA	IMPROVED	IITA-TMS-IBA011371/IITA-TMS-IBA011335
I070498	IITA-TMS-IBA070498	NIGERIA	IMPROVED	IITA-TMS-IBA011413/IITA-TMS-IBA011335
I070520	IITA-TMS-IBA070520	NIGERIA	IMPROVED	IITA-TMS-IBA011442/IITA-TMS-IBA011412
I070525	IITA-TMS-IBA070525	NIGERIA	IMPROVED	IITA-TMS-IBA011610/IITA-TMS-IBA961089A
I070536	IITA-TMS-IBA070536	NIGERIA	IMPROVED	IITA-TMS-IBA011610/IITA-TMS-IBA011442
I070539	IITA-TMS-IBA070539	NIGERIA	IMPROVED	IITA-TMS-IBA011277/IITA-TMS-IBA990067
I070553	IITA-TMS-IBA070553	NIGERIA	IMPROVED	IITA-TMS-IBA011663/IITA-TMS-IBA011335
I070557	IITA-TMS-IBA070557	NIGERIA	IMPROVED	IITA-TMS-IBA011663/IITA-TMS-IBA940330
I070576	IITA-TMS-IBA070576	NIGERIA	IMPROVED	IITA-TMS-IBA011371/IITA-TMS-IBA990067
I070593	IITA-TMS-IBA070593	NIGERIA	IMPROVED	IITA-TMS-IBA011277/IITA-TMS-IBA990067
I070614	IITA-TMS-IBA070614	NIGERIA	IMPROVED	IITA-TMS-IBA011412/FBA:3
I070620	IITA-TMS-IBA070620	NIGERIA	IMPROVED	IITA-TMS-IBA011649/IITA-TMS-MM984019
I070628	IITA-TMS-IBA070628	NIGERIA	IMPROVED
I070632	IITA-TMS-IBA070632	NIGERIA	IMPROVED	IITA-TMS-IBA011649/IITA-TMS-IBA974045
I070649	IITA-TMS-IBA070649	NIGERIA	IMPROVED	IITA-TMS-IBA011442/IITA-TMS-MM964019
I070670	IITA-TMS-IBA070670	NIGERIA	IMPROVED	IITA-TMS-IBA011273/IITA-TMS-MM964019
I070675	IITA-TMS-IBA070675	NIGERIA	IMPROVED	IITA-TMS-IBA011371/IITA-TMS-MM964019
I070683	IITA-TMS-IBA070683	NIGERIA	IMPROVED	IITA-TMS-IBA011273/IITA-TMS-IBA051640
I070703	IITA-TMS-IBA070703	NIGERIA	IMPROVED	IITA-TMS-IBA011277/IITA-TMS-IBA051640
I070736	IITA-TMS-IBA070736	NIGERIA	IMPROVED	IITA-TMS-IBA011371/IITA-TMS-IBA051814
I070749	IITA-TMS-IBA070749	NIGERIA	IMPROVED	IITA-TMS-IBA011649/IITA-TMS-IBA050151
I070751	IITA-TMS-IBA070751	NIGERIA	IMPROVED	IITA-TMS-IBA011649/IITA-TMS-IBA051743
I070752	IITA-TMS-IBA070752	NIGERIA	IMPROVED	IITA-TMS-IBA011649/IITA-TMS-IBA051743
I070753	IITA-TMS-IBA070753	NIGERIA	IMPROVED	IITA-TMS-IBA011412/IITA-TMS-IBA051791
I070756	IITA-TMS-IBA070756	NIGERIA	IMPROVED	IITA-TMS-IBA950379/IITA-TMS-IBA051351
I070808	IITA-TMS-IBA070808	NIGERIA	IMPROVED	IITA-TMS-IBA011368/IITA-TMS-IBA050314
I070824	IITA-TMS-IBA070824	NIGERIA	IMPROVED	IITA-TMS-IBA011646/IITA-TMS-IBA051640
I070835	IITA-TMS-IBA070835	NIGERIA	IMPROVED	IITA-TMS-IBA011115/IITA-TMS-IBA050227
I070874	IITA-TMS-IBA070874	NIGERIA	IMPROVED	IITA-TMS-IBA011371/.
I070910	IITA-TMS-IBA070910	NIGERIA	IMPROVED	IITA-TMS-IBA011413/.
I070952	IITA-TMS-IBA070952	NIGERIA	IMPROVED	IITA-TMS-IBA011442/.
I070962	IITA-TMS-IBA070962	NIGERIA	IMPROVED	IITA-TMS-IBA011442/.
I070974	IITA-TMS-IBA070974	NIGERIA	IMPROVED	IITA-TMS-IBA011649/.
I070999	IITA-TMS-IBA070999	NIGERIA	IMPROVED
I071295	IITA-TMS-IBA071295	NIGERIA	IMPROVED	IITA-TMS-IBA961632/.
I071313	IITA-TMS-IBA071313	NIGERIA	IMPROVED	IITA-TMS-MOK980068/.
I071378	IITA-TMS-IBA071378	NIGERIA	IMPROVED	IITA-TMS-IBA972205/MTAI:8
I071393	IITA-TMS-IBA071393	NIGERIA	IMPROVED	IITA-TMS-BAD9200068/SM1460:1
I082159	IITA-TMS-IBA082159	NIGERIA	IMPROVED	IITA-TMS-IBA011335/?
I082189	IITA-TMS-IBA082189	NIGERIA	IMPROVED	IITA-TMS-IBA011368/?
I082393	IITA-TMS-IBA082393	NIGERIA	IMPROVED	IITA-TMS-IBA982132/?
I082418	IITA-TMS-IBA082418	NIGERIA	IMPROVED	IITA-TMS-IBA011368/?
I082425	IITA-TMS-IBA082425	NIGERIA	IMPROVED	IITA-TMS-IBA011371/?
I082432	IITA-TMS-IBA082432	NIGERIA	IMPROVED	IITA-TMS-IBA011371/?
I082636	IITA-TMS-IBA082636	NIGERIA	IMPROVED	IITA-TMS-IBA011371/.
I082993	IITA-TMS-IBA082993	NIGERIA	IMPROVED	IITA-TMS-IBA011277/.
I083043	IITA-TMS-IBA083043	NIGERIA	IMPROVED	IITA-TMS-IBA011404/.
I083196	IITA-TMS-IBA083196	NIGERIA	IMPROVED	IITA-TMS-MM980931/.
I083389	IITA-TMS-IBA083389	NIGERIA	IMPROVED	IITA-TMS-IBA940561/.
I083426	IITA-TMS-IBA083426	NIGERIA	IMPROVED	IITA-TMS-IBA011368/.
I083535	IITA-TMS-IBA083535	NIGERIA	IMPROVED	IITA-TMS-IBA901554/IITA-TMS-IBA011368
I083565	IITA-TMS-IBA083565	NIGERIA	IMPROVED	IITA-TMS-IBA901554/IITA-TMS-IBA011368
I083568	IITA-TMS-IBA083568	NIGERIA	IMPROVED	IITA-TMS-IBA901554/IITA-TMS-IBA011368
I083579	IITA-TMS-IBA083579	NIGERIA	IMPROVED	IITA-TMS-IBA901554/IITA-TMS-IBA011368
I083580	IITA-TMS-IBA083580	NIGERIA	IMPROVED	IITA-TMS-IBA901554/IITA-TMS-IBA011368
I083718	IITA-TMS-IBA083718	NIGERIA	IMPROVED	IITA-TMS-IBA940330/IITA-TMS-IBA011224
I083739	IITA-TMS-IBA083739	NIGERIA	IMPROVED	IITA-TMS-IBA940330/IITA-TMS-IBA011224
I083774	IITA-TMS-IBA083774	NIGERIA	IMPROVED	IITA-TMS-IBA950379/IITA-TMS-IBA961089A
I090516	IITA-TMS-IBA090516	NIGERIA	IMPROVED	IITA-TMS-IBA973200/KIBAHA
I090521	IITA-TMS-IBA090521	NIGERIA	IMPROVED	IITA-TMS-IBA974763/MAUNJILI
I090523	IITA-TMS-IBA090523	NIGERIA	IMPROVED	IITA-TMS-IBA974763/MAUNJILI
I090574	IITA-TMS-IBA090574	NIGERIA	IMPROVED	IITA-TMS-IBA961632/CM5306:8
I090576	IITA-TMS-IBA090576	NIGERIA	IMPROVED	IITA-TMS-IBA961632/CM5306:8
I090581	IITA-TMS-IBA090581	NIGERIA	IMPROVED	IITA-TMS-IBA961632/MBRA1045
I30001	IITA-TMS-IBA30001	NIGERIA	IMPROVED	LOST PEDIGREE/
I30040	IITA-TMS-IBA30040	NIGERIA	IMPROVED	IITA-TMS-IBA30555/?
I30211	IITA-TMS-IBA30211	NIGERIA	IMPROVED	IITA-TMS-IBA58308/?
I30555	IITA-TMS-IBA30555	NIGERIA	IMPROVED	IITA-TMS-IBA58308/OYARUGBA DUDU
I30555_7	IITA-TMS-IBA30555-7	NIGERIA	IMPROVED
I30555P3_2	IITA-TMS-IBA30555P3-2	NIGERIA	IMPROVED
I30572	IITA-TMS-IBA30572	NIGERIA	IMPROVED	IITA-TMS-IBA58308/BRANCADESANTACATARINA
I4_2_1425	IITA-TMS-IBA4(2)1425	NIGERIA	IMPROVED	IITA-TMS-IBA58308/OYARUGBAFUNFUN
I4_2_1443	IITA-TMS-IBA4(2)1443	NIGERIA	IMPROVED	iita-ibadan material
I40764	IITA-TMS-IBA40764	NIGERIA	IMPROVED	IITA-TMS-IBA58308/?
I42025	IITA-TMS-IBA42025	NIGERIA	IMPROVED	(59 X IAC7-127)/?
I50395	IITA-TMS-IBA50395	NIGERIA	IMPROVED	IITA-TMS-IBA58308/?
I58308	58308	NIGERIA	IMPROVED
I60142	IITA-TMS-IBA60142	NIGERIA	IMPROVED	KR 685/?
I60506	IITA-TMS-IBA60506	NIGERIA	IMPROVED	NIGERIAN IMOROVED CLONE
I71673	IITA-TMS-IBA71673	NIGERIA	IMPROVED
I8100045		NIGERIA	IMPROVED
I8101635	IITA-TMS-IBA8101635	NIGERIA	IMPROVED	IITA-TMS-IBA30572/?
I8200058	IITA-TMS-IBA8200058	NIGERIA	IMPROVED	IITA-TMS-IBA30572/?
I83672	IITA-TMS-IBA83672	NIGERIA	IMPROVED	IITA-TMS-IBA58308/IITA-TMS-IBA58198
I8400316_4X_	IITA-TMS-IBA8400316(4X)	NIGERIA	IMPROVED	IITA-TMS-IBA8300010 (40081 OP)'82UYT18clones)
I8400353	IITA-TMS-IBA8400353	NIGERIA	IMPROVED	30555/
I8500680	IITA-TMS-IBA8500680	NIGERIA	IMPROVED	IITA-TMS-IBA58272/IITA-TMS-IBA58308
I8700018_42_4X_	IITA-TMS-IBA8700018-42(4X)	NIGERIA	IMPROVED
I8700052	IITA-TMS-IBA8700052	NIGERIA	IMPROVED	IITA-TMS-IBA53101/?
I8800695		NIGERIA	IMPROVED	IITA-TMS-IBA1240/?
I8801504	IITA-TMS-IBA8801504	NIGERIA	IMPROVED	NSUKKA-2/?
I8802343	IITA-TMS-IBA8802343	NIGERIA	IMPROVED
I8900003		NIGERIA	IMPROVED
I8900250	IITA-TMS-IBA8900250	NIGERIA	IMPROVED	(59 X IAC7-127)/?
I8900963	IITA-TMS-IBA8900963	NIGERIA	IMPROVED
I8902195	IITA-TMS-IBA8902195	NIGERIA	IMPROVED	IITA-TMS-IBA53101/H1 YIELDINGP OP.
I9000099	IITA-TMS-IBA9000099	NIGERIA	IMPROVED	IITA-TMS-IBA58308/IITA-TMS-IBA58198
I9001554	IITA-TMS-IBA9001554	NIGERIA	IMPROVED	IITA-TMS-IBA30572/1-52
I90853	IITA-TMS-IBA90853	NIGERIA	IMPROVED	60076 (KR 651)/HIGH CMVCBB RES POPN
I9100090_4X_	IITA-TMS-IBA9100090(3X)	NIGERIA	IMPROVED
I9100153_3X_	IITA-TMS-IBA9100153(3X)	NIGERIA	IMPROVED
I9100255_3X_	IITA-TMS-IBA9100255(3X)	NIGERIA	IMPROVED
I9100416	IITA-TMS-IBA9100416	NIGERIA	IMPROVED	IITA-TMS-IBA91934/IITA-TMS-IBA63397
I9100420	IITA-TMS-IBA9100420	NIGERIA	IMPROVED	IITA-TMS-IBA91934/(IITA-TMS-IBA58272/IITA-TMS-IBA58308)
I9100455	IITA-TMS-BAD9100455	NIGERIA	IMPROVED	IITA-TMS-IBA91934/?
I9100459	IITA-TMS-IBA9100459	NIGERIA	IMPROVED	IITA-TMS-IBA91934/(IITA-TMS-IBA58272/IITA-TMS-IBA58198)
I9101730	IITA-TMS-IBA9101730	NIGERIA	IMPROVED	IITA-TMS-IBA8700157/?
I9101730_4X_	IITA-TMS-IBA9101730(4X)	NIGERIA	IMPROVED	IITA-TMS-IBA8700157/?
I9102312	IITA-TMS-IBA9102312	NIGERIA	IMPROVED	TMEB1/?
I9102316_4X_	IITA-TMS-IBA9102316(4X)	NIGERIA	IMPROVED	TMEB1/?
I9102322	IITA-TMS-IBA9102322	NIGERIA	IMPROVED	TMEB1/?
I9102324	IITA-TMS-IBA9102324	NIGERIA	IMPROVED	TMEB1/?
I9102324_4X_	IITA-TMS-IBA9102324(4X)	NIGERIA	IMPROVED	TMEB1/?
I9102325	IITA-TMS-IBA9102325	NIGERIA	IMPROVED	TMEB1/?
I9102325_4X_	IITA-TMS-IBA9102325(4X)	NIGERIA	IMPROVED	TMEB1/?
I91934	IITA-TMS-IBA91934	NIGERIA	IMPROVED	IITA-TMS-IBA58308/OGUNJOBI
I91934_4X_	IITA-TMS-IBA91934(4X)	NIGERIA	IMPROVED	MOOR PLANTATION COLLECTION/AF.LANDRACE
I91934_4X_SEXUAL	IITA-TMS-IBA91934(4X)SEXUAL	NIGERIA	IMPROVED
I920053	IITA-TMS-IBA920053	NIGERIA	IMPROVED	IITA-TMS-IBA9000096/BP
I920057	IITA-TMS-IBA920057	NIGERIA	IMPROVED	(IITA-TMS-IBA30555/TMEB1)/?
I920057_4X_	IITA-TMS-IBA920057(4X)	NIGERIA	IMPROVED	TMEB1/?
I920067	IITA-TMS-IBA920067	NIGERIA	IMPROVED	(IITA-TMS-IBA91934/TMEB1)/?
I920067_4X_	IITA-TMS-IBA920067(4X)	NIGERIA	IMPROVED	(IITA-TMS-IBA91934/TMEB1)/?
I920110	IITA-TMS-IBA920110	NIGERIA	IMPROVED	IITA-TMS-IBA91934/30001
I920211	IITA-TMS-IBA920211	NIGERIA	IMPROVED	IITA-TMS-IBA9000931/BP
I920258	IITA-TMS-IBA920258	NIGERIA	IMPROVED	IITA-TMS-IBA91934/?
I920269	IITA-TMS-IBA920269	NIGERIA	IMPROVED	IITA-TMS-IBA8200333/?
I920325	IITA-TMS-IBA920325	NIGERIA	IMPROVED	(IITA-TMS-IBA91934/TMEB1)/?
I920326	IITA-TMS-IBA920326	NIGERIA	IMPROVED	(IITA-TMS-IBA91934/TMEB1)/?
I920342	IITA-TMS-IBA920342	NIGERIA	IMPROVED	(IITA-TMS-IBA91934/TMEB1)
I920342_4X_	IITA-TMS-IBA920342(4X)	NIGERIA	IMPROVED	IITA-TMS-IBA91934/TMEB1
I920397	IITA-TMS-IBA920397	NIGERIA	IMPROVED	IITA-TMS-IBA4(2)1425/TMEB1
I920398	IITA-TMS-IBA920398	NIGERIA	IMPROVED	IITA-TMS-IBA4(2)1425/TMEB1
I920417	IITA-TMS-IBA920417	NIGERIA	IMPROVED	41-2/?
I920427	IITA-TMS-IBA920427	NIGERIA	IMPROVED	IITA-TMS-IBA91934/TMEB2
I920429	IITA-TMS-IBA920429	NIGERIA	IMPROVED	(IITA-TMS-IBA30555/TMEB1)/?
I920457	IITA-TMS-IBA920457	NIGERIA	IMPROVED	IITA-TMS-IBA8900577/?
I920509_4X_	IITA-TMS-IBA920509(4X)	NIGERIA	IMPROVED
I930007	IITA-TMS-IBA930007	NIGERIA	IMPROVED	IITA-TMS-IBA9000525/BP
I930070	IITA-TMS-IBA930070	NIGERIA	IMPROVED	IBSN9000137/BP
I930084	IITA-TMS-IBA930084	NIGERIA	IMPROVED	IITA-TMS-IBA9000182/BP
I930098	IITA-TMS-IBA930098	NIGERIA	IMPROVED	(IITA-TMS-IBA8800105/BP)/BP
I930114	IITA-TMS-IBA930114	NIGERIA	IMPROVED	IBSN9001843/BP
I930134	IITA-TMS-IBA930134	NIGERIA	IMPROVED
I930184	IITA-TMS-IBA930184	NIGERIA	IMPROVED	IBSN9001852 S1
I930223	IITA-TMS-IBA930223	NIGERIA	IMPROVED	IITA-TMS-IBA8901488/IITA-TMS-IBA9100772
I930248	IITA-TMS-IBA930248	NIGERIA	IMPROVED	IITA-TMS-IBA8200033/?
I930265	IITA-TMS-IBA930265	NIGERIA	IMPROVED	4(2)1425/TMEB1
I930266	IITA-TMS-IBA930266	NIGERIA	IMPROVED	IITA-TMS-IBA91934/TMEB1
I930267	IITA-TMS-IBA930267	NIGERIA	IMPROVED	IITA-TMS-IBA91934/TME1
I930272	IITA-TMS-IBA930272	NIGERIA	IMPROVED	IITA-TMS-IBA91934/TMEB1
I930591_4X_	IITA-TMS-IBA930591(4X)	NIGERIA	IMPROVED	IITA-TMS-IBA4(2)1425(2X)P/IITA-TMS-IBA8900003-7(4X)
I930602_4X_	IITA-TMS-IBA930602(4X)	NIGERIA	IMPROVED	IITA-TMS-IBA30555(2X)/IITA-TMS-IBA63397(4X)
I930614_4X_	IITA-TMS-IBA930614(3X)	NIGERIA	IMPROVED
I940006	IITA-TMS-IBA940006	NIGERIA	IMPROVED	IBSN9102322/?
I940018	IITA-TMS-IBA940018	NIGERIA	IMPROVED	IITA-TMS-IBA91934 S2
I940020	IITA-TMS-IBA940020	NIGERIA	IMPROVED	(IITA-TMS-IBA4(2)1425 S2)-2/?
I940026	IITA-TMS-IBA940026	NIGERIA	IMPROVED	KPOKO ORIONYI/SULEJA-2
I940039	IITA-TMS-IBA940039	NIGERIA	IMPROVED	IITA-TMS-IBA9100300/?
I940066	IITA-TMS-IBA940066	NIGERIA	IMPROVED	LOCAL1285/?
I940237	IITA-TMS-IBA940237	NIGERIA	IMPROVED	TMEB9/?
I940239	IITA-TMS-IBA940239	NIGERIA	IMPROVED	TMEB9/?
I940263	IITA-TMS-IBA940263	NIGERIA	IMPROVED	IITA-TMS-IBA9100072 S1
I940270	IITA-TMS-IBA940270	NIGERIA	IMPROVED	IITA-TMS-IBA9101695 S1
I940330	IITA-TMS-IBA940330	NIGERIA	IMPROVED	IITA-TMS-IBA9102325 S1
I940459	IITA-TMS-IBA940459	NIGERIA	IMPROVED	IITA-TMS-IBA9001568
I940561	IITA-TMS-IBA940561	NIGERIA	IMPROVED	IBSN9100020/BP
I950041	IITA-TMS-IBA950041	NIGERIA	IMPROVED	IITA-TMS-IBA9000115/IITA-TMS-IBA9102324
I950058	IITA-TMS-IBA950058	NIGERIA	IMPROVED	TMEB9/?/BP
I950061	IITA-TMS-IBA950061	NIGERIA	IMPROVED	TMEB9/?/BP
I950063	IITA-TMS-IBA950063	NIGERIA	IMPROVED	IITA-TMS-IBA91934/SULEJA-4/?
I950104	IITA-TMS-IBA950104	NIGERIA	IMPROVED	IITA-TMS-IBA8900006/IITA-TMS-IBA9100457
I950211	IITA-TMS-IBA950211	NIGERIA	IMPROVED	TMEB1/?
I950248	IITA-TMS-IBA950248	NIGERIA	IMPROVED	IITA-TMS-IBA8900003/IITA-TMS-IBA920430
I950269	IITA-TMS-IBA950269	NIGERIA	IMPROVED	(IITA-TMS-IBA9001120/BP)/?
I950279	IITA-TMS-IBA950279	NIGERIA	IMPROVED	IITA-TMS-IBA9102324/?
I950286	IITA-TMS-KAN950286	NIGERIA	IMPROVED	IITA-TMS-IBA930161/BP
I950289	IITA-TMS-IBA950289	NIGERIA	IMPROVED	TMEB12/IITA-TMS-IBA30572(4X)
I950306	IITA-TMS-IBA950306	NIGERIA	IMPROVED	TMEB9/IITA-TMS-IBA30572(4X)
I950379	IITA-TMS-IBA950379	NIGERIA	IMPROVED	C-8/IITA-TMS-IBA30572(4X)
I950442	IITA-TMS-ZAR950442	NIGERIA	IMPROVED	IITA-TMS-IBA9000099/IITA-TMS-IBA9000350
I950528	IITA-TMS-IBA950528	NIGERIA	IMPROVED	TMEB7/?
I950594	IITA-TMS-ZAR950594	NIGERIA	IMPROVED	IITA-TMS-IBA9000325/IITA-TMS-IBA9000099
I950645	IITA-TMS-IBA950645	NIGERIA	IMPROVED	IITA-TMS-IBA9001204/BP
I950725	IITA-TMS-KAN950725	NIGERIA	IMPROVED
I950902	IITA-TMS-IBA950902	NIGERIA	IMPROVED	TMEB1/HS2-7
I950925	IITA-TMS-IBA950925	NIGERIA	IMPROVED	I9102319/?
I950947	IITA-TMS-IBA950947	NIGERIA	IMPROVED	CB5-10(80411)/?
I950961	IITA-TMS-IBA950961	NIGERIA	IMPROVED
I950971	IITA-TMS-IBA950971	NIGERIA	IMPROVED	C-26/?
I950986	IITA-TMS-IBA950986	NIGERIA	IMPROVED	IITA-TMS-IBA920401/?
I951038	IITA-TMS-IBA951038	NIGERIA	IMPROVED	30001/?2-2
I960011	IITA-TMS-IBA960011	NIGERIA	IMPROVED	(IITA-TMS-IBA9100454/IITA-TMS-IBA9101190)/TMEB4/?
I960016	IITA-TMS-IBA960016	NIGERIA	IMPROVED	IITA-TMS-IBA9102317/CM8039
I960023	IITA-TMS-IBA960023	NIGERIA	IMPROVED	IITA-TMS-IBA91934(4X)/?
I960035	IITA-TMS-IBA960035	NIGERIA	IMPROVED	IITA-TMS-IBA9101730/?
I960062	IITA-TMS-IBA960062	NIGERIA	IMPROVED	IITA-TMS-IBA9102319/IITA-TMS-IBA920755
I960102	IITA-TMS-IBA960102	NIGERIA	IMPROVED	IITA-TMS-IBA9100438/IITA-TMS-IBA920397
I960129	IITA-TMS-IBA960129	NIGERIA	IMPROVED	IITA-TMS-IBA9102325/IKIN
I960249	IITA-TMS-IBA960249	NIGERIA	IMPROVED	TOKUNBO/BAKINIRI
I960304	IITA-TMS-IBA960304	NIGERIA	IMPROVED	ALICE LOCAL/?
I960325	IITA-TMS-IBA960325	NIGERIA	IMPROVED
I960409	IITA-TMS-IBA960409	NIGERIA	IMPROVED	IGUEEBA/GBM361-11
I960532	IITA-TMS-IBA960532	NIGERIA	IMPROVED	IITA-TMS-IBA30572/?
I960557	IITA-TMS-IBA960557	NIGERIA	IMPROVED	IITA-TMS-IBA8900531/?
I960565	IITA-TMS-IBA960565	NIGERIA	IMPROVED	IITA-TMS-IBA920057/?
I960590	IITA-TMS-IBA960590	NIGERIA	IMPROVED	IITA-TMS-IBA9102317/?
I960595	IITA-TMS-IBA960595	NIGERIA	IMPROVED	IITA-TMS-IBA920401/?
I960596	IITA-TMS-IBA960596	NIGERIA	IMPROVED	IITA-TMS-IBA920401/?
I960603	IITA-TMS-IBA960603	NIGERIA	IMPROVED	IITA-TMS-IBA920427/?
I960619	IITA-TMS-IBA960619	NIGERIA	IMPROVED	IITA-TMS-IBA920325/?
I960804	IITA-TMS-IBA960804	NIGERIA	IMPROVED	IITA-TMS-IBA940288/IITA-TMS-IBA940561
I960860	IITA-TMS-IBA960860	NIGERIA	IMPROVED	IITA-TMS-IBA940310/IITA-TMS-IBA940311
I960869	IITA-TMS-IBA960869	NIGERIA	IMPROVED	IITA-TMS-IBA940155/IITA-TMS-IBA940311
I960963	IITA-TMS-IBA960963	NIGERIA	IMPROVED	TMEB9/?
I960986	IITA-TMS-IBA960986	NIGERIA	IMPROVED	IITA-TMS-IBA920397/IITA-TMS-IBA920757
I961039	IITA-TMS-IBA961039	NIGERIA	IMPROVED	IITA-TMS-MOK8500680/IITA-TMS-IBA9001554
I961087	IITA-TMS-IBA961087	NIGERIA	IMPROVED	IITA-TMS-IBA9102327/IITA-TMS-MOK940461
I961089A	IITA-TMS-IBA961089A	NIGERIA	IMPROVED	IITA-TMS-MOK940461/IITA-TMS-IBA9001554
I961165	IITA-TMS-IBA961165	NIGERIA	IMPROVED	IITA-TMS-ONN8800210/?
I961317	IITA-TMS-IBA961317	NIGERIA	IMPROVED	IITA-TMS-MOK8500325/?
I961427	IITA-TMS-IBA961427	NIGERIA	IMPROVED	IITA-TMS-IBA920057/MUNAFA
I961431	IITA-TMS-IBA961431	NIGERIA	IMPROVED	IITA-TMS-IBA8200959/TMEB9
I961439	IITA-TMS-IBA961439	NIGERIA	IMPROVED	IITA-TMS-IBA8900824/LAPAI-1
I961551	IITA-TMS-IBA961551	NIGERIA	IMPROVED	IITA-TMS-IBA8800158/EBETUEDO
I961556	IITA-TMS-IBA961556	NIGERIA	IMPROVED	IITA-TMS-MOK8200033/82-80
I961569	IITA-TMS-IBA961569	NIGERIA	IMPROVED	GARI AHODA
I961613	IITA-TMS-IBA961613	NIGERIA	IMPROVED	IITA-TMS-IBA920520/TMEB8
I961630	IITA-TMS-IBA961630	NIGERIA	IMPROVED	IITA-TMS-IBA9000099/TMEB12
I961632	IITA-TMS-IBA961632	NIGERIA	IMPROVED	IITA-TMS-IBA940325/TMEB7
I961642	IITA-TMS-IBA961642	NIGERIA	IMPROVED	IITA-TMS-MOK940461/TMEB1
I961708	IITA-TMS-IBA961708			TMEB9/?
I970103	IITA-TMS-IBA970103	NIGERIA	IMPROVED	MSP 96REP1
I970162	IITA-TMS-IBA970162	NIGERIA	IMPROVED	MSP 96REP 2
I970219	IITA-TMS-IBA970219	NIGERIA	IMPROVED	[PPA96]-22
I970255	IITA-TMS-IBA970255	NIGERIA	IMPROVED	IITA-TMS-IBA930281/IITA-TMS-MOK940461
I970286	IITA-TMS-IBA970286	NIGERIA	IMPROVED	IITA-TMS-IBA940155/CM8615B-6
I970290	IITA-TMS-IBA970290	NIGERIA	IMPROVED	[IITA-TMS-MOK940461IITA-TMS-IBA230287]-1
I970296	IITA-TMS-IBA970296	NIGERIA	IMPROVED	IITA-TMS-IBA940331/SM1783-6
I970299	IITA-TMS-IBA970299	NIGERIA	IMPROVED	IITA-TMS-IBA940238/SM 829-7
I970335	IITA-TMS-IBA970335	NIGERIA	IMPROVED	IITA-TMS-IBA920402/91SN02110
I970353	IITA-TMS-IBA970353-interspecific	NIGERIA	IMPROVED
I970425	IITA-TMS-IBA970425	NIGERIA	IMPROVED	IITA-TMS-IBA8700018-42/OLEKANGA
I971149	IITA-TMS-IBA971149	NIGERIA	IMPROVED	IITA-TMS-IBA30572/TMEB9
I971228	IITA-TMS-IBA971228	NIGERIA	IMPROVED	IITA-TMS-IBA63397/TMEB9
I972205	IITA-TMS-IBA972205	NIGERIA	IMPROVED	IITA-TMS-IBA30572/TMEB6
I974013	IITA-TMS-IBA974013	NIGERIA	IMPROVED	IITA-TMS-IBA30572/TMEB9
I974045	IITA-TMS-IBA974045	NIGERIA	IMPROVED	IITA-TMS-IBA30572/TMEB9
I974580	IITA-TMS-IBA974580	NIGERIA	IMPROVED	IITA-TMS-IBA8802234/TMEB8
I974763	IITA-TMS-IBA974763	NIGERIA	IMPROVED	I81983/TMEB9
I974766	IITA-TMS-IBA974766	NIGERIA	IMPROVED	I81983/TMEB9
I974779	IITA-TMS-IBA974779	NIGERIA	IMPROVED	I81983/TMEB9
I980002	IITA-TMS-IBA980002	NIGERIA	IMPROVED	97 DTP REP 1
I980196	IITA-TMS-IBA980196	NIGERIA	IMPROVED	97 DTP REP 1
I980378	IITA-TMS-IBA980378	NIGERIA	IMPROVED	97DTP REP 2
I980406	IITA-TMS-IBA980406	NIGERIA	IMPROVED	97 DTP REP 2
I980505	IITA-TMS-IBA980505	NIGERIA	IMPROVED	97 DTP REP 2
I980510	IITA-TMS-IBA980510	NIGERIA	IMPROVED	97DTP REP 2
I980581	IITA-TMS-IBA980581	NIGERIA	IMPROVED	MPR POP REP1
I982101	IITA-TMS-IBA982101	NIGERIA	IMPROVED	IITA-TMS-IBA951181/IITA-TMS-IBA71173
I982132	IITA-TMS-IBA982132	NIGERIA	IMPROVED	IITA-TMS-IBA950971/IITA-TMS-IBA71173
I982226	IITA-TMS-IBA982226	NIGERIA	IMPROVED	IITA-TMS-MOK940284/IITA-TMS-IBA9102327
I990111	IITA-TMS-IBA990111	NIGERIA	IMPROVED	IITA-TMS-IBA930265/IITA-TMS-IBA920056(4X)
I990114	IITA-TMS-IBA990114	NIGERIA	IMPROVED	IITA-TMS-IBA91934(4X)/?
I990119	IITA-TMS-IBA990119	NIGERIA	IMPROVED	IITA-TMS-IBA91934(4X)/?
I990222	IITA-TMS-IBA990222	NIGERIA	IMPROVED	IITA-TMS-IBA930632(4X)/TMEB494(2X)
I990240	IITA-TMS-IBA990240	NIGERIA	IMPROVED	TMEB191(2X)/IITA-TMS-IBA30001CTR-1
I990304	IITA-TMS-IBA990304	NIGERIA	IMPROVED	IITA-TMS-IBA8200058/IITA-TMS-IBA930842(4X)
I990313	IITA-TMS-IBA990313	NIGERIA	IMPROVED	IITA-TMS-IBA63397(2X)/IITA-TMS-IBA930842(4X)
I990411	IITA-TMS-IBA990411	NIGERIA	IMPROVED	IITA-TMS-IBA91934 (4X)/?
I990503	IITA-TMS-IBA990503	NIGERIA	IMPROVED	IITA-TMS-IBA91934 (4X)/?
I990543	IITA-TMS-IBA990543	NIGERIA	IMPROVED	IITA-TMS-IBA920427/?
I990554	IITA-TMS-IBA990554	NIGERIA	IMPROVED	IITA-TMS-IBA920057/?
I990564	IITA-TMS-IBA990564	NIGERIA	IMPROVED	IITA-TMS-IBA920057/?
I990621	IITA-TMS-IBA990621	NIGERIA	IMPROVED	IITA-TMS-IBA921178(4X)/?
I991579	IITA-TMS-IBA991579	NIGERIA	IMPROVED	TMEB168/IITA-TMS-MOK8600080
I991590	IITA-TMS-IBA991590	NIGERIA	IMPROVED	TMEB170/IITA-TMS-IBA8902487
I991702	IITA-TMS-IBA991702	NIGERIA	IMPROVED	TMEB193/IITA-TMS-IBA8802561
I991734	IITA-TMS-IBA991734	NIGERIA	IMPROVED	TMEB193/IITA-TMS-IBA8200058
I991903	IITA-TMS-IBA991903	NIGERIA	IMPROVED	TMEB431/IITA-TMS-IBA84751
I992123	IITA-TMS-IBA992123	NIGERIA	IMPROVED	IITA-TMS-IBA30572/TMEB62
I993073	IITA-TMS-IBA993073	NIGERIA	IMPROVED	IITA-TMS-IBA8501887/TMEB7
I993151	IITA-TMS-IBA993151	NIGERIA	IMPROVED	TMEB168/TMEB3
I996012	IITA-TMS-IBA996012	NIGERIA	IMPROVED	NALUMINO/?
I996016	IITA-TMS-IBA996016	NIGERIA	IMPROVED
I996017	IITA-TMS-IBA996017	NIGERIA	IMPROVED	NALUMINO/?-1
I996069	IITA-TMS-IBA996069	NIGERIA	IMPROVED	MULALEIA/?
I996076	IITA-TMS-IBA996076	NIGERIA	IMPROVED	MULALEIA/?
I997032	IITA-TMS-IBA997032	NIGERIA	IMPROVED
I997533	IITA-TMS-IBA997533	NIGERIA	IMPROVED	TMEB47/IITA-TMS-IBA8900463
I997578	IITA-TMS-IBA997578	NIGERIA	IMPROVED
J920230	IITA-TMS-JOS920230	NIGERIA	IMPROVED
J920253	IITA-TMS-JOS920253	NIGERIA	IMPROVED
K930061	IITA-TMS-KAN930061	NIGERIA	IMPROVED
K950286	IITA-TMS-KAN950286	NIGERIA	IMPROVED
KALESO	TMEB1787	NIGERIA	IMPROVED
KARAMA	TMEB789	NIGERIA	IMPROVED
KBH200214_KIZIMBANI_	KBH200214(KIZIMBANI)	NIGERIA	LANDRACE
KIBAHA	KIBAHA	NIGERIA	IMPROVED
KIBANDAMENO	TMEB1786	NIGERIA	IMPROVED
KIBANDAMENO WHITE	KIBANDAMENO WHITE	NIGERIA	IMPROVED
KIGOMARED	TMEB1309	NIGERIA	LANDRACE
KIROBA	TMEB1310	NIGERIA	LANDRACE
L930425	L930425	NIGERIA
L930447	L930447	NIGERIA
LUEKI	TMEB1341	NIGERIA
M000004	IITA-TMS-MOK000004	NIGERIA	IMPROVED	IITA-TMS-IBA30001/TMEB10
M000015	IITA-TMS-MOK000015	NIGERIA	IMPROVED	IITA-TMS-IBA30001/TMEB9
M000044	IITA-TMS-MOK000044	NIGERIA	IMPROVED	IITA-TMS-IBA30572/IITA-TMS-IBA92057
M000063	IITA-TMS-MOK000063	NIGERIA	IMPROVED	IITA-TMS-IBA30572/TMEB9
M000068	IITA-TMS-MOK000068	NIGERIA	IMPROVED
M000112	IITA-TMS-MOK000112	NIGERIA	IMPROVED	IITA-TMS-IBA30572/TMEB2
M000115C	IITA-TMS-MOK000115C	NIGERIA	IMPROVED	IITA-TMS-IBA30572/IITA-TMS-IBA90257
M000141	IITA-TMS-MOK000141	NIGERIA	IMPROVED	IITA-TMS-IBA30001/TMEB9
M000142	IITA-TMS-MOK000142	NIGERIA	IMPROVED	IITA-TMS-IBA30001/TMEB9
M000146	IITA-TMS-MOK000146	NIGERIA	IMPROVED	IITA-TMS-IBA30001/TMEB9
M000175	IITA-TMS-MOK000175	NIGERIA	IMPROVED
M940583	IITA-TMS-MOK940583	NIGERIA	IMPROVED	IITA-TMS-IBA91934/TMEB4
M980004	IITA-TMS-MOK980004	NIGERIA	IMPROVED	IITA-TMS-IBA30555/IITA-TMS-IBA60142
M980028	IITA-TMS-MOK980028	NIGERIA	IMPROVED	TMEB9/IITA-TMS-IBA60447
M980040	IITA-TMS-MOK980040	NIGERIA	IMPROVED	IITA-TMS-IBA30572/TMEB3
M980057	IITA-TMS-MOK980057	NIGERIA	IMPROVED	4(2)1425/TMEB9
M980068	IITA-TMS-MOK980068	NIGERIA	IMPROVED	TMEB8/IITA-TMS-IBA30572
M980115	IITA-TMS-MOK980115	NIGERIA	IMPROVED	IITA-TMS-IBA63397/TMEB5
MAHUNGU	TMEB1349	NIGERIA
MANIHOT ROUGE	TMEB145	NIGERIA
MH950414	IITA-TMS-MH950414	NIGERIA	IMPROVED
MIGERA	IITA-TMS-IBA30572	NIGERIA	IMPROVED	58308/BRANCA DE SANTA CATARINA
MKONDEZI	TMEB1937	NIGERIA
MM010540	IITA-TMS-MM010540	NIGERIA	IMPROVED
MM011161	IITA-TMS-MM011161	NIGERIA	IMPROVED
MM011196	IITA-TMS-MM011196	NIGERIA	IMPROVED
MM960093	IITA-TMS-JIG960093	NIGERIA	IMPROVED	SM1532-24
MM960259	IITA-TMS-MM960259	NIGERIA	IMPROVED	BULK/?
MM960287	IITA-TMS-MM960287	NIGERIA	IMPROVED	C-17 (CAPE VERDE)/?
MM961669	IITA-TMS-MM961669	NIGERIA	IMPROVED
MM961751	IITA-TMS-MM961751	NIGERIA	IMPROVED	Materials from ESARC
MM961839	IITA-TMS-MM961839	NIGERIA	IMPROVED
MM961871	IITA-TMS-MM961871	NIGERIA	IMPROVED	Materials from ESARC
MM963635	IITA-TMS-MM963635	NIGERIA	IMPROVED
MM963665	IITA-TMS-MM963665	NIGERIA	IMPROVED	Materials from ESARC
MM964019	IITA-TMS-MM964019	NIGERIA	IMPROVED	IITA-TMS-IBA8800367/?
MM964496	IITA-TMS-MM964496	NIGERIA	IMPROVED	Materials from ESARC
MM964500	IITA-TMS-MM964500	NIGERIA	IMPROVED	IITA-TMS-IBA920401/?
MM965055	IITA-TMS-MM965055	NIGERIA	IMPROVED	IITA-TMS-ONN8900053/?
MM965280	IITA-TMS-MM965280	NIGERIA	IMPROVED	Materials from ESARC
MM966583	IITA-TMS-MM966583	NIGERIA	IMPROVED	C-24 (CAPE VERDE)/?
MM967204	IITA-TMS-MM967204	NIGERIA	IMPROVED	BULK/?
MM968676	IITA-TMS-MM967676	NIGERIA	IMPROVED	BULK/?
MM968876	IITA-TMS-MM968676	NIGERIA	IMPROVED
MM96JW1	IITA-TMS-MM96JW1	NIGERIA	IMPROVED	Materials from ESARC
MM970016	IITA-TMS-MM970016	NIGERIA	IMPROVED	ESARC
MM970043	IITA-TMS-MM970043	NIGERIA	IMPROVED	IITA-TMS-IBA9100546/?
MM970092	IITA-TMS-MM970092	NIGERIA	IMPROVED	IITA-TMS-IBA84776/?
MM970134	IITA-TMS-MM970134	NIGERIA	IMPROVED	IITA-TMS-IBA8101635/?
MM970227	IITA-TMS-MM970227	NIGERIA	IMPROVED
MM970287	IITA-TMS-MM970287	NIGERIA	IMPROVED
MM970646	IITA-TMS-MM970646	NIGERIA	IMPROVED	IITA-TMS-IBA8900797/?
MM970806	IITA-TMS-MM970806	NIGERIA	IMPROVED	IITA-TMS-IBA8902252/?
MM971141	IITA-TMS-MM971141	NIGERIA	IMPROVED	IITA-TMS-IBA940453/?
MM971405	IITA-TMS-MM971405	NIGERIA	IMPROVED	[IITA-TMS-IBA920397 X AMALA]/?
MM971660	IITA-TMS-MM971660	NIGERIA	IMPROVED	ESARC
MM971750	IITA-TMS-MM971750	NIGERIA	IMPROVED
MM971899	IITA-TMS-MM971899	NIGERIA	IMPROVED	BULK/?
MM971909	IITA-TMS-MM971909	NIGERIA	IMPROVED	TMEB131/?
MM972220	IITA-TMS-MM972220	NIGERIA	IMPROVED	IITA-TMS-MOK940464/?
MM972320	IITA-TMS-MM972320	NIGERIA	IMPROVED	IITA-TMS-IBA900429/?
MM972346	IITA-TMS-MM972346	NIGERIA	IMPROVED
MM972480	IITA-TMS-MM972480	NIGERIA	IMPROVED	ESARC
MM974580	IITA-TMS-MM974580	NIGERIA	IMPROVED
MM97JW2	IITA-TMS-MM97JW2	NIGERIA	IMPROVED	ESARC
MM980034	IITA-TMS-JIG980034	NIGERIA	IMPROVED	IITA-TMS-ONN8800821/?
MM980057	IITA-TMS-JIG980057	NIGERIA	IMPROVED
MM980163	IITA-TMS-JIG980163	NIGERIA	IMPROVED	1997 YR POPULATION
MM980299	IITA-TMS-JIG980299	NIGERIA	IMPROVED	SM2502/?
MM980471	IITA-TMS-MM980471	NIGERIA	IMPROVED	IITA-TMS-IBA950967/?
MM980604	IITA-TMS-MM980604	NIGERIA	IMPROVED
MM980747	IITA-TMS-MM980747	NIGERIA	IMPROVED	IITA-TMS-IBA950810/?
MM980931	IITA-TMS-MM980931	NIGERIA	IMPROVED	IITA-TMS-IBA9100176/?
MM981020	IITA-TMS-MM981020	NIGERIA	IMPROVED	IITA-TMS-IBA8902715/?
MM983437	IITA-TMS-MM983437	NIGERIA	IMPROVED	IITA-TMS-IBA8902193/?
MM985136	IITA-TMS-MM985136	NIGERIA	IMPROVED
MM990214	IITA-TMS-MM990214	NIGERIA	IMPROVED	TMEB136/?
MM990268	IITA-TMS-MM990268	NIGERIA	IMPROVED	TMEB136/?
MM990276	IITA-TMS-MM990276	NIGERIA	IMPROVED	TMEB140/?
MM990302	IITA-TMS-MM990302	NIGERIA	IMPROVED	TMEB156/?
MM990477	IITA-TMS-MM990477	NIGERIA	IMPROVED	TMEB225/?
MOMBASA	TMEB778	NIGERIA
MV990395	IITA-TMS-MV990395	NIGERIA	IMPROVED
MVUAMA	TMEB1347	NIGERIA
NANKHINYAYA	TMEB1788	NIGERIA	IMPROVED
NANKHINYAYA2	TMEB1788	NIGERIA	IMPROVED
NASE12	NASE12	NIGERIA
NASE5	TMEB1334	NIGERIA
NASE8	NASE8	NIGERIA
NASE9	TMEB1332	NIGERIA
NR010004	NR010004
NR7734	NR7734	NIGERIA	IMPROVED
NR8082	NR8082
NR8212	NR8212	NIGERIA	IMPROVED
NR8421	NR8421	NIGERIA	IMPROVED
NR87184	NR87184	NIGERIA	IMPROVED
NR89123	NR89123	NIGERIA	IMPROVED
NR8949	NR8949	NIGERIA	IMPROVED
NR930199	NR930199	NIGERIA	IMPROVED
O71762	IITA-TMS-ONN71762	NIGERIA
O8400275	IITA-TMS-ONN8400275	NIGERIA	IMPROVED	ISUNKANIYAN/OYARUGBA FUNFUN
O8400401	IITA-TMS-ONN8400401	NIGERIA	IMPROVED
O8500066	IITA-TMS-ONN8500066	NIGERIA	IMPROVED	(59 X IAC7-127)/?
O8700813	IITA-TMS-ONN8700813	NIGERIA	IMPROVED
O8800119	IITA-TMS-ONN8800119	NIGERIA	IMPROVED
O8800279	IITA-TMS-ONN8800279	NIGERIA	IMPROVED
O920168	IITA-TMS-ONN920168	NIGERIA	IMPROVED	IITA-TMS-IBA63397/IITA-TMS-IBA71693/?
ODUNGBO	TMEB2	NIGERIA	LANDRACE
PAPAYI	TMEB1346	NIGERIA
RB920099	RB920099	NIGERIA
RB980113	RB980113	NIGERIA
RB98509	RB98509	NIGERIA
SIMONYE	SIMONYE	NIGERIA
SL861	SL861	NIGERIA
SLICASS3	TMEB2146	NIGERIA
SLICASS4	TMEB2139	NIGERIA
SLICASS5	TMEB2135	NIGERIA
SLICASS6	TMEB2141	NIGERIA
SM1620_18	SM1620-18	NIGERIA
SM1799_21	SM1799-21	NIGERIA
TMEB1	TMEB1	NIGERIA		Antiota
TMEB117_4X_	TMEB117(4X)	NIGERIA	IMPROVED
TMEB12	TMEB12	NIGERIA	LANDRACE	Tokunbo
TMEB1310	TMEB1310	TANZANIA
TMEB1336	TMEB1336	UGANDA	IMPROVED
TMEB14	TMEB14	NIGERIA		Abbey-Ife
TMEB239	TMEB239	TOGO		TOMA 393
TMEB4	TMEB4	NIGERIA		ATU
TMEB419	TMEB419	TOGO		GBAZEKOUTE
TMEB6	TMEB6	NIGERIA		Lapai-1
TMEB693	TMEB64	GHANA	LANDRACE	ANKARA
TMEB778	TMEB778	KENYA	LANDRACE	Materials from ESARC
UKG41_9	UKG41-9	NIGERIA
W4080	IITA-TMS-WAR4080	NIGERIA		IITA-TMS-IBA58308/?
W4092	IITA-TMS-WAR4092	NIGERIA		BRANCA DE SANTA CATARINA HS/
W820249	IITA-TMS-WAR820249	NIGERIA
W820422	IITA-TMS-WAR820422	NIGERIA		IITA-TMS-IBA30572/?
W940009	IITA-TMS-WAR940009	NIGERIA		(IITA-TMS-IBA4(2)1425S2)-1/?
W940017	IITA-TMS-WAR940017	NIGERIA		IITA-TMS-IBA(91934S3)/?
W940038	IITA-TMS-WAR940038	NIGERIA		IITA-TMS-IBA9100684/?
W940102	IITA-TMS-WAR940102	NIGERIA		TMEB9/IITA-TMS-IBA30001
W940727	IITA-TMS-WAR940727	NIGERIA
Z000012	IITA-TMS-ZAR000012	NIGERIA	IMPROVED	IITA-TMS-IBA91934/?
Z000104	IITA-TMS-ZAR000104	NIGERIA	IMPROVED
Z000120	IITA-TMS-ZAR000120	NIGERIA	IMPROVED
Z000156	IITA-TMS-ZAR000156	NIGERIA	IMPROVED
Z000200	IITA-TMS-ZAR000200	NIGERIA	IMPROVED
Z010053	IITA-TMS-ZAR010053	NIGERIA	IMPROVED	SM1799:21/IITA-TMS-ZAR950633
Z010055	IITA-TMS-ZAR010055	NIGERIA	IMPROVED	SM1799:21/IITA-TMS-IBA960011
Z010071	IITA-TMS-ZAR010071	NIGERIA	IMPROVED	SM1799:34/IITA-TMS-IBA950902
Z010087	IITA-TMS-ZAR010087	NIGERIA	IMPROVED	IITA-TMS-IBA970299/CM8176:7
Z010116	IITA-TMS-ZAR010116	NIGERIA	IMPROVED	IITA-TMS-IBA951009/IITA-TMS-IBX000004
Z010125	IITA-TMS-ZAR010125	NIGERIA	IMPROVED	IITA-TMS-IBA940018/CM8286B:22
Z010130	IITA-TMS-ZAR010130	NIGERIA	IMPROVED	IITA-TMS-IBA960475/IITA-TMS-JOS9100301
Z010153	IITA-TMS-ZAR010153	NIGERIA	IMPROVED	SM1799:21/IITA-TMS-ZAR950633
Z920250	IITA-TMS-ZAR920250	NIGERIA	IMPROVED	IITA-TMS-IBA83673
Z930151	IITA-TMS-ZAR930151	NIGERIA	IMPROVED
Z940153	IITA-TMS-ZAR930153	NIGERIA	IMPROVED
Z940394	IITA-TMS-ZAR940394	NIGERIA	IMPROVED
Z950154	IITA-TMS-ZAR950154	NIGERIA	IMPROVED	IPYT Y/R BULK
Z950415	IITA-TMS-ZAR950415	NIGERIA	IMPROVED
Z950432	IITA-TMS-ZAR950432	NIGERIA	IMPROVED
Z950680	IITA-TMS-ZAR950680	NIGERIA	IMPROVED	IITA-TMS-IBA9100385
Z950826	IITA-TMS-ZAR950826	NIGERIA	IMPROVED
Z960058	IITA-TMS-ZAR960058	NIGERIA	IMPROVED
Z970002	IITA-TMS-ZAR970002	NIGERIA	IMPROVED
Z970474	IITA-TMS-ZAR970474	NIGERIA	IMPROVED	ICB71693/?
Z980098	IITA-TMS-ZAR980098	NIGERIA	IMPROVED	(30572 x Glaziovi-24} x 42025) x 91934)-8 x 30555) x 61324) x 50395) x {m tristis 39-3 x 4(2)1425}-71} x 30572
Z980135	IITA-TMS-ZAR980135	NIGERIA	IMPROVED
Z980137	IITA-TMS-ZAR980137	NIGERIA	IMPROVED
Z980139	IITA-TMS-ZAR980139	NIGERIA	IMPROVED
Z980144	IITA-TMS-ZAR980144	NIGERIA	IMPROVED	(42025 x Elebu) x 30555) x 30555)-5 x 30555) x 71695) x (35/89m-1 x 30001) x 63397)-1 x 30555)-11 x 82/00661
Z980190	IITA-TMS-ZAR980190	NIGERIA	IMPROVED
Z990207	IITA-TMS-ZAR990207	NIGERIA	IMPROVED
