# Supplementary material for: Evaluating Imputation Algorithms for Low-Depth Genotyping-By-Sequencing (GBS) Data
Source: PLoS One. 2016 Aug 18;11(8):e0160733. doi: 10.1371/journal.pone.0160733 (PMC4990193; doi:10.1371/journal.pone.0160733)
Supplement: S2 Table — (XLSX) [file pone.0160733.s007.xlsx]

## Sheet: GSC1
Supplementary Table 2. Pedigree information for the IITA: GS Cycle 1 population, Nigeria.
ENV	YEAR.HARVESTED	GBS.CLONE	STATUS	OLD_PHENODATA_NAME	MODIFIED.PEDIGREE	NEW_PHENODATA_NAME	pedigree
Ibadan	2014	2009-01-31	C1.progeny	IBA13:10002:0001	IBA930265/MOK980068	TMS13F1002P0001	I930265/M980068
Mokwa	2014	2009-02-01	C1.progeny	MOK13:10002:0002	IBA930265/MOK980068	TMS13F1002P0002	I930265/M980068
Ikenne	2014	2009-02-02	C1.progeny	IKN13:10002:0003	IBA930265/MOK980068	TMS13F1002P0003	I930265/M980068
Ibadan	2014	2009-02-03	C1.progeny	IBA13:10002:0004	IBA930265/MOK980068	TMS13F1002P0004	I930265/M980068
Mokwa	2014	2009-02-04	C1.progeny	MOK13:10002:0005	IBA930265/MOK980068	TMS13F1002P0005	I930265/M980068
Ibadan	2014	2009-02-06	C1.progeny	IBA13:10002:0007	IBA930265/MOK980068	TMS13F1002P0007	I930265/M980068
Mokwa	2014	2009-02-07	C1.progeny	MOK13:10002:0008	IBA930265/MOK980068	TMS13F1002P0008	I930265/M980068
Ikenne	2014	2009-02-08	C1.progeny	IKN13:10002:0009	IBA930265/MOK980068	TMS13F1002P0009	I930265/M980068
Ibadan	2014	2009-02-09	C1.progeny	IBA13:10002:0010	IBA930265/MOK980068	TMS13F1002P0010	I930265/M980068
Mokwa	2014	2009-02-10	C1.progeny	MOK13:10002:0011	IBA930265/MOK980068	TMS13F1002P0011	I930265/M980068
Ibadan	2014	2009-02-28	C1.progeny	IBA13:10003:0001	IBA960557/IBA940006	TMS13F1003P0001	I960557/I940006
Mokwa	2014	2009-03-01	C1.progeny	MOK13:10003:0002	IBA960557/IBA940006	TMS13F1003P0002	I960557/I940006
Ikenne	2014	2009-03-02	C1.progeny	IKN13:10003:0003	IBA960557/IBA940006	TMS13F1003P0003	I960557/I940006
Ibadan	2014	2009-03-03	C1.progeny	IBA13:10003:0004	IBA960557/IBA940006	TMS13F1003P0004	I960557/I940006
Mokwa	2014	2009-03-04	C1.progeny	MOK13:10003:0005	IBA960557/IBA940006	TMS13F1003P0005	I960557/I940006
Ikenne	2014	2009-03-05	C1.progeny	IKN13:10003:0006	IBA960557/IBA940006	TMS13F1003P0006	I960557/I940006
Ibadan	2014	2009-03-06	C1.progeny	IBA13:10003:0007	IBA960557/IBA940006	TMS13F1003P0007	I960557/I940006
Mokwa	2014	2009-03-07	C1.progeny	MOK13:10003:0008	IBA960557/IBA940006	TMS13F1003P0008	I960557/I940006
Ikenne	2014	2009-03-08	C1.progeny	IKN13:10003:0009	IBA960557/IBA940006	TMS13F1003P0009	I960557/I940006
Ibadan	2014	2009-03-09	C1.progeny	IBA13:10003:0010	IBA960557/IBA940006	TMS13F1003P0010	I960557/I940006
Mokwa	2014	2009-03-10	C1.progeny	MOK13:10003:0011	IBA960557/IBA940006	TMS13F1003P0011	I960557/I940006
Ikenne	2014	2009-03-11	C1.progeny	IKN13:10003:0012	IBA960557/IBA940006	TMS13F1003P0012	I960557/I940006
Ibadan	2014	2009-03-12	C1.progeny	IBA13:10003:0013	IBA960557/IBA940006	TMS13F1003P0013	I960557/I940006
Mokwa	2014	2009-03-13	C1.progeny	MOK13:10003:0014	IBA960557/IBA940006	TMS13F1003P0014	I960557/I940006
Ikenne	2014	2009-03-14	C1.progeny	IKN13:10003:0015	IBA960557/IBA940006	TMS13F1003P0015	I960557/I940006
Mokwa	2014	2009-05-31	C1.progeny	MOK13:10006:0001	MOK960583/MOK980068	TMS13F1006P0001	MM966583/M980068
Ikenne	2014	2009-06-01	C1.progeny	IKN13:10006:0002	MOK960583/MOK980068	TMS13F1006P0002	MM966583/M980068
Ibadan	2014	2009-06-02	C1.progeny	IBA13:10006:0003	MOK960583/MOK980068	TMS13F1006P0003	MM966583/M980068
Mokwa	2014	2009-06-03	C1.progeny	MOK13:10006:0004	MOK960583/MOK980068	TMS13F1006P0004	MM966583/M980068
Ikenne	2014	2009-06-04	C1.progeny	IKN13:10006:0005	MOK960583/MOK980068	TMS13F1006P0005	MM966583/M980068
Ibadan	2014	2009-06-05	C1.progeny	IBA13:10006:0006	MOK960583/MOK980068	TMS13F1006P0006	MM966583/M980068
Mokwa	2014	2009-06-06	C1.progeny	MOK13:10006:0007	MOK960583/MOK980068	TMS13F1006P0007	MM966583/M980068
Ikenne	2014	2009-06-07	C1.progeny	IKN13:10006:0008	MOK960583/MOK980068	TMS13F1006P0008	MM966583/M980068
Ibadan	2014	2009-06-08	C1.progeny	IBA13:10006:0009	MOK960583/MOK980068	TMS13F1006P0009	MM966583/M980068
Mokwa	2014	2009-06-09	C1.progeny	MOK13:10006:0010	MOK960583/MOK980068	TMS13F1006P0010	MM966583/M980068
Ikenne	2014	2009-06-10	C1.progeny	IKN13:10006:0011	MOK960583/MOK980068	TMS13F1006P0011	MM966583/M980068
Ibadan	2014	2009-06-11	C1.progeny	IBA13:10006:0012	MOK960583/MOK980068	TMS13F1006P0012	MM966583/M980068
Mokwa	2014	2009-06-12	C1.progeny	MOK13:10006:0013	MOK960583/MOK980068	TMS13F1006P0013	MM966583/M980068
Mokwa	2014	2009-06-14	C1.progeny	MOK13:10006:0015	IBA996016/MOK980068	TMS13F1006P0015	I996016/M980068
Mokwa	2014	2009-07-31	C1.progeny	MOK13:10008:0001	MOK964500/IBA940006	TMS13F1008P0001	MM964500/I940006
Ikenne	2014	2009-08-01	C1.progeny	IKN13:10008:0002	MOK964500/IBA940006	TMS13F1008P0002	MM964500/I940006
Ibadan	2014	2009-08-02	C1.progeny	IBA13:10008:0003	MOK964500/IBA940006	TMS13F1008P0003	MM964500/I940006
Mokwa	2014	2009-08-03	C1.progeny	MOK13:10008:0004	MOK964500/IBA940006	TMS13F1008P0004	MM964500/I940006
Ikenne	2014	2009-08-04	C1.progeny	IKN13:10008:0005	MOK964500/IBA940006	TMS13F1008P0005	MM964500/I940006
Mokwa	2014	2009-08-06	C1.progeny	MOK13:10008:0007	MOK964500/IBA940006	TMS13F1008P0007	MM964500/I940006
Ibadan	2014	2009-08-08	C1.progeny	IBA13:10008:0009	MOK964500/IBA940006	TMS13F1008P0009	MM964500/I940006
Ikenne	2014	2009-08-10	C1.progeny	IKN13:10008:0011	MOK964500/IBA940006	TMS13F1008P0011	MM964500/I940006
Ibadan	2014	2009-08-11	C1.progeny	IBA13:10008:0012	MOK964500/IBA940006	TMS13F1008P0012	MM964500/I940006
Ikenne	2014	2009-08-13	C1.progeny	IKN13:10008:0014	MOK964500/IBA940006	TMS13F1008P0014	MM964500/I940006
Ibadan	2014	2009-08-14	C1.progeny	IBA13:10008:0015	MOK964500/IBA940006	TMS13F1008P0015	MM964500/I940006
Mokwa	2014	2009-08-15	C1.progeny	MOK13:10008:0016	MOK964500/IBA940006	TMS13F1008P0016	MM964500/I940006
Ikenne	2014	2009-08-16	C1.progeny	IKN13:10008:0017	MOK964500/IBA940006	TMS13F1008P0017	MM964500/I940006
Ibadan	2014	2009-08-17	C1.progeny	IBA13:10008:0018	MOK964500/IBA940006	TMS13F1008P0018	MM964500/I940006
Mokwa	2014	2009-08-18	C1.progeny	MOK13:10008:0019	MOK964500/IBA940006	TMS13F1008P0019	MM964500/I940006
Ibadan	2014	2009-08-20	C1.progeny	IBA13:10008:0021	MOK964500/IBA940006	TMS13F1008P0021	MM964500/I940006
Mokwa	2014	2009-08-21	C1.progeny	MOK13:10008:0022	MOK964500/IBA940006	TMS13F1008P0022	MM964500/I940006
Ikenne	2014	2009-08-22	C1.progeny	IKN13:10008:0023	MOK964500/IBA940006	TMS13F1008P0023	MM964500/I940006
Mokwa	2014	2009-08-24	C1.progeny	MOK13:10008:0025	MOK964500/IBA940006	TMS13F1008P0025	MM964500/I940006
Ibadan	2014	2009-08-31	C1.progeny	IBA13:10009:0001	MOK964500/MOK980068	TMS13F1009P0001	MM964500/M980068
Mokwa	2014	2009-09-01	C1.progeny	MOK13:10009:0002	MOK964500/MOK980068	TMS13F1009P0002	MM964500/M980068
Ikenne	2014	2009-09-02	C1.progeny	IKN13:10009:0003	MOK964500/MOK980068	TMS13F1009P0003	MM964500/M980068
Ibadan	2014	2009-09-03	C1.progeny	IBA13:10009:0004	MOK964500/MOK980068	TMS13F1009P0004	MM964500/M980068
Mokwa	2014	2009-09-04	C1.progeny	MOK13:10009:0005	MOK964500/MOK980068	TMS13F1009P0005	MM964500/M980068
Ikenne	2014	2009-09-05	C1.progeny	IKN13:10009:0006	MOK964500/MOK980068	TMS13F1009P0006	MM964500/M980068
Ibadan	2014	2009-09-06	C1.progeny	IBA13:10009:0007	MOK964500/MOK980068	TMS13F1009P0007	MM964500/M980068
Mokwa	2014	2009-09-07	C1.progeny	MOK13:10009:0008	MOK964500/MOK980068	TMS13F1009P0008	MM964500/M980068
Ikenne	2014	2009-09-08	C1.progeny	IKN13:10009:0009	MOK964500/MOK980068	TMS13F1009P0009	MM964500/M980068
Ibadan	2014	2009-09-09	C1.progeny	IBA13:10009:0010	MOK964500/MOK980068	TMS13F1009P0010	MM964500/M980068
Mokwa	2014	2009-09-10	C1.progeny	MOK13:10009:0011	MOK964500/MOK980068	TMS13F1009P0011	MM964500/M980068
Ikenne	2014	2009-09-11	C1.progeny	IKN13:10009:0012	MOK964500/MOK980068	TMS13F1009P0012	MM964500/M980068
Ibadan	2014	2009-09-12	C1.progeny	IBA13:10009:0013	MOK964500/MOK980068	TMS13F1009P0013	MM964500/M980068
Mokwa	2014	2009-09-13	C1.progeny	MOK13:10009:0014	MOK964500/MOK980068	TMS13F1009P0014	MM964500/M980068
Ikenne	2014	2009-09-14	C1.progeny	IKN13:10009:0015	MOK964500/MOK980068	TMS13F1009P0015	MM964500/M980068
Ibadan	2014	2009-09-15	C1.progeny	IBA13:10009:0016	MOK964500/MOK980068	TMS13F1009P0016	MM964500/M980068
Mokwa	2014	2009-09-16	C1.progeny	MOK13:10009:0017	MOK964500/MOK980068	TMS13F1009P0017	MM964500/M980068
Ibadan	2014	2009-09-18	C1.progeny	IBA13:10009:0019	MOK964500/MOK980068	TMS13F1009P0019	MM964500/M980068
Mokwa	2014	2009-09-19	C1.progeny	MOK13:10009:0020	MOK964500/MOK980068	TMS13F1009P0020	MM964500/M980068
Ibadan	2014	2009-09-21	C1.progeny	IBA13:10009:0022	MOK964500/MOK980068	TMS13F1009P0022	MM964500/M980068
Mokwa	2014	2009-09-22	C1.progeny	MOK13:10009:0023	MOK964500/MOK980068	TMS13F1009P0023	MM964500/M980068
Ikenne	2014	2009-09-23	C1.progeny	IKN13:10009:0024	MOK964500/MOK980068	TMS13F1009P0024	MM964500/M980068
Ibadan	2014	2009-09-24	C1.progeny	IBA13:10009:0025	MOK964500/MOK980068	TMS13F1009P0025	MM964500/M980068
Mokwa	2014	2009-09-25	C1.progeny	MOK13:10009:0026	MOK964500/MOK980068	TMS13F1009P0026	MM964500/M980068
Ibadan	2014	2009-09-27	C1.progeny	IBA13:10009:0028	MOK964500/MOK980068	TMS13F1009P0028	MM964500/M980068
Mokwa	2014	2009-09-28	C1.progeny	MOK13:10009:0029	MOK964500/MOK980068	TMS13F1009P0029	MM964500/M980068
Ikenne	2014	2009-09-29	C1.progeny	IKN13:10009:0030	MOK964500/MOK980068	TMS13F1009P0030	MM964500/M980068
Ibadan	2014	2009-11-30	C1.progeny	IBA13:10012:0001	IBA996016/MOK980068	TMS13F1012P0001	I996016/M980068
Mokwa	2014	2009-12-01	C1.progeny	MOK13:10012:0002	IBA996016/MOK980068	TMS13F1012P0002	I996016/M980068
Ikenne	2014	2009-12-02	C1.progeny	IKN13:10012:0003	IBA996016/MOK980068	TMS13F1012P0003	I996016/M980068
Ibadan	2014	2009-12-03	C1.progeny	IBA13:10012:0004	IBA996016/MOK980068	TMS13F1012P0004	I996016/M980068
Mokwa	2014	2009-12-04	C1.progeny	MOK13:10012:0005	IBA996016/MOK980068	TMS13F1012P0005	I996016/M980068
Ikenne	2014	2009-12-05	C1.progeny	IKN13:10012:0006	IBA996016/MOK980068	TMS13F1012P0006	I996016/M980068
Ibadan	2014	2009-12-06	C1.progeny	IBA13:10012:0007	IBA996016/MOK980068	TMS13F1012P0007	I996016/M980068
Ikenne	2014	2009-12-08	C1.progeny	IKN13:10012:0009	IBA996016/MOK980068	TMS13F1012P0009	I996016/M980068
Ibadan	2014	2009-12-09	C1.progeny	IBA13:10012:0010	IBA996016/MOK980068	TMS13F1012P0010	I996016/M980068
Ikenne	2014	2009-12-13	C1.progeny	IKN13:10012:0014	IBA996016/MOK980068	TMS13F1012P0014	I996016/M980068
Ibadan	2014	2009-12-15	C1.progeny	IBA13:10012:0016	IBA996016/MOK980068	TMS13F1012P0016	I996016/M980068
Ibadan	2014	2013-0009-31	C1.progeny	IBA13:10009:0031	MOK964500/MOK980068	TMS13F1009P0031	MM964500/M980068
Mokwa	2014	2013-0009-32	C1.progeny	MOK13:10009:0032	MOK964500/MOK980068	TMS13F1009P0032	MM964500/M980068
Mokwa	2014	2013-0016-1	C1.progeny	MOK13:10016:0001	IBA010903/IBA970425	TMS13F1016P0001	I010903/I970425
Ikenne	2014	2013-0016-2	C1.progeny	IKN13:10016:0002	IBA010903/IBA970425	TMS13F1016P0002	I010903/I970425
Ibadan	2014	2013-0016-3	C1.progeny	IBA13:10016:0003	IBA010903/IBA970425	TMS13F1016P0003	I010903/I970425
Mokwa	2014	2013-0016-4	C1.progeny	MOK13:10016:0004	IBA010903/IBA970425	TMS13F1016P0004	I010903/I970425
Ikenne	2014	2013-0016-5	C1.progeny	IKN13:10016:0005	IBA010903/IBA970425	TMS13F1016P0005	I010903/I970425
Ibadan	2014	2013-0017-1	C1.progeny	IBA13:10017:0001	IBA010903/MOK980068	TMS13F1017P0001	I010903/M980068
Ibadan	2014	2013-0017-10	C1.progeny	IBA13:10017:0010	IBA010903/MOK980068	TMS13F1017P0010	I010903/M980068
Mokwa	2014	2013-0017-2	C1.progeny	MOK13:10017:0002	IBA010903/MOK980068	TMS13F1017P0002	I010903/M980068
Ikenne	2014	2013-0017-3	C1.progeny	IKN13:10017:0003	IBA010903/MOK980068	TMS13F1017P0003	I010903/M980068
Ibadan	2014	2013-0017-4	C1.progeny	IBA13:10017:0004	IBA010903/MOK980068	TMS13F1017P0004	I010903/M980068
Mokwa	2014	2013-0017-5	C1.progeny	MOK13:10017:0005	IBA010903/MOK980068	TMS13F1017P0005	I010903/M980068
Ikenne	2014	2013-0017-6	C1.progeny	IKN13:10017:0006	IBA010903/MOK980068	TMS13F1017P0006	I010903/M980068
Ibadan	2014	2013-0017-7	C1.progeny	IBA13:10017:0007	IBA010903/MOK980068	TMS13F1017P0007	I010903/M980068
Mokwa	2014	2013-0017-8	C1.progeny	MOK13:10017:0008	IBA010903/MOK980068	TMS13F1017P0008	I010903/M980068
Ikenne	2014	2013-0017-9	C1.progeny	IKN13:10017:0009	IBA010903/MOK980068	TMS13F1017P0009	I010903/M980068
Ibadan	2014	2013-0018-1	C1.progeny	IBA13:10018:0001	IBA010903/IBA010046	TMS13F1018P0001	I010903/I010046
Ibadan	2014	2013-0018-10	C1.progeny	IBA13:10018:0010	IBA010903/IBA010046	TMS13F1018P0010	I010903/I010046
Ikenne	2014	2013-0018-12	C1.progeny	IKN13:10018:0012	IBA010903/IBA010046	TMS13F1018P0012	I010903/I010046
Mokwa	2014	2013-0018-2	C1.progeny	MOK13:10018:0002	IBA010903/IBA010046	TMS13F1018P0002	I010903/I010046
Ikenne	2014	2013-0018-3	C1.progeny	IKN13:10018:0003	IBA010903/IBA010046	TMS13F1018P0003	I010903/I010046
Ibadan	2014	2013-0018-4	C1.progeny	IBA13:10018:0004	IBA010903/IBA010046	TMS13F1018P0004	I010903/I010046
Ibadan	2014	2013-0018-7	C1.progeny	IBA13:10018:0007	IBA010903/IBA010046	TMS13F1018P0007	I010903/I010046
Mokwa	2014	2013-0018-8	C1.progeny	MOK13:10018:0008	IBA010903/IBA010046	TMS13F1018P0008	I010903/I010046
Ikenne	2014	2013-0018-9	C1.progeny	IKN13:10018:0009	IBA010903/IBA010046	TMS13F1018P0009	I010903/I010046
Mokwa	2014	2013-0024-1	C1.progeny	MOK13:10024:0001	IBA010903/IBA020285	TMS13F1024P0001	I010903/I020285
Ibadan	2014	2013-0024-3	C1.progeny	IBA13:10024:0003	IBA010903/IBA020285	TMS13F1024P0003	I010903/I020285
Mokwa	2014	2013-0024-4	C1.progeny	MOK13:10024:0004	IBA010903/IBA020285	TMS13F1024P0004	I010903/I020285
Ikenne	2014	2013-0024-5	C1.progeny	IKN13:10024:0005	IBA010903/IBA020285	TMS13F1024P0005	I010903/I020285
Ibadan	2014	2013-0024-6	C1.progeny	IBA13:10024:0006	IBA010903/IBA020285	TMS13F1024P0006	I010903/I020285
Ikenne	2014	2013-0028-1	C1.progeny	IKN13:10028:0001	IBA940018/IBA930007	TMS13F1028P0001	I940018/I930007
Ikenne	2014	2013-0028-10	C1.progeny	IKN13:10028:0010	IBA940018/IBA930007	TMS13F1028P0010	I940018/I930007
Ibadan	2014	2013-0028-11	C1.progeny	IBA13:10028:0011	IBA940018/IBA930007	TMS13F1028P0011	I940018/I930007
Ibadan	2014	2013-0028-2	C1.progeny	IBA13:10028:0002	IBA940018/IBA930007	TMS13F1028P0002	I940018/I930007
Mokwa	2014	2013-0028-3	C1.progeny	MOK13:10028:0003	IBA940018/IBA930007	TMS13F1028P0003	I940018/I930007
Ikenne	2014	2013-0028-4	C1.progeny	IKN13:10028:0004	IBA940018/IBA930007	TMS13F1028P0004	I940018/I930007
Ibadan	2014	2013-0028-5	C1.progeny	IBA13:10028:0005	IBA940018/IBA930007	TMS13F1028P0005	I940018/I930007
Mokwa	2014	2013-0028-6	C1.progeny	MOK13:10028:0006	IBA940018/IBA930007	TMS13F1028P0006	I940018/I930007
Ibadan	2014	2013-0028-8	C1.progeny	IBA13:10028:0008	IBA940018/IBA930007	TMS13F1028P0008	I940018/I930007
Mokwa	2014	2013-0028-9	C1.progeny	MOK13:10028:0009	IBA940018/IBA930007	TMS13F1028P0009	I940018/I930007
Ibadan	2014	2013-0030-1	C1.progeny	IBA13:10030:0001	IBA940018/IBA974766	TMS13F1030P0001	I940018/I974766
Mokwa	2014	2013-0030-2	C1.progeny	MOK13:10030:0002	IBA940018/IBA974766	TMS13F1030P0002	I940018/I974766
Ikenne	2014	2013-0030-3	C1.progeny	IKN13:10030:0003	IBA940018/IBA974766	TMS13F1030P0003	I940018/I974766
Ibadan	2014	2013-0031-1	C1.progeny	IBA13:10031:0001	IBA940018/IBA000203	TMS13F1031P0001	I940018/I000203
Mokwa	2014	2013-0031-2	C1.progeny	MOK13:10031:0002	IBA940018/IBA000203	TMS13F1031P0002	I940018/I000203
Ikenne	2014	2013-0031-3	C1.progeny	IKN13:10031:0003	IBA940018/IBA000203	TMS13F1031P0003	I940018/I000203
Ibadan	2014	2013-0031-4	C1.progeny	IBA13:10031:0004	IBA940018/IBA000203	TMS13F1031P0004	I940018/I000203
Mokwa	2014	2013-0031-5	C1.progeny	MOK13:10031:0005	IBA940018/IBA000203	TMS13F1031P0005	I940018/I000203
Mokwa	2014	2013-0036-10	C1.progeny	MOK13:10036:0010	IBA960860/IBA950279	TMS13F1036P0010	I960860/I950279
Ikenne	2014	2013-0036-2	C1.progeny	IKN13:10036:0002	IBA960860/IBA950279	TMS13F1036P0002	I960860/I950279
Ibadan	2014	2013-0036-3	C1.progeny	IBA13:10036:0003	IBA960860/IBA950279	TMS13F1036P0003	I960860/I950279
Mokwa	2014	2013-0036-4	C1.progeny	MOK13:10036:0004	IBA960860/IBA950279	TMS13F1036P0004	I960860/I950279
Ikenne	2014	2013-0036-5	C1.progeny	IKN13:10036:0005	IBA960860/IBA950279	TMS13F1036P0005	I960860/I950279
Ibadan	2014	2013-0036-6	C1.progeny	IBA13:10036:0006	IBA960860/IBA950279	TMS13F1036P0006	I960860/I950279
Ikenne	2014	2013-0036-8	C1.progeny	IKN13:10036:0008	IBA960860/IBA950279	TMS13F1036P0008	I960860/I950279
Ibadan	2014	2013-0036-9	C1.progeny	IBA13:10036:0009	IBA960860/IBA950279	TMS13F1036P0009	I960860/I950279
Ikenne	2014	2013-0037-1	C1.progeny	IKN13:10037:0001	IBA970290/IBA930007	TMS13F1037P0001	I970290/I930007
Ikenne	2014	2013-0037-10	C1.progeny	IKN13:10037:0010	IBA970290/IBA930007	TMS13F1037P0010	I970290/I930007
Ibadan	2014	2013-0037-2	C1.progeny	IBA13:10037:0002	IBA970290/IBA930007	TMS13F1037P0002	I970290/I930007
Mokwa	2014	2013-0037-3	C1.progeny	MOK13:10037:0003	IBA970290/IBA930007	TMS13F1037P0003	I970290/I930007
Ikenne	2014	2013-0037-4	C1.progeny	IKN13:10037:0004	IBA970290/IBA930007	TMS13F1037P0004	I970290/I930007
Ibadan	2014	2013-0037-5	C1.progeny	IBA13:10037:0005	IBA970290/IBA930007	TMS13F1037P0005	I970290/I930007
Mokwa	2014	2013-0037-6	C1.progeny	MOK13:10037:0006	IBA970290/IBA930007	TMS13F1037P0006	I970290/I930007
Ikenne	2014	2013-0037-7	C1.progeny	IKN13:10037:0007	IBA970290/IBA930007	TMS13F1037P0007	I970290/I930007
Mokwa	2014	2013-0037-9	C1.progeny	MOK13:10037:0009	IBA970290/IBA930007	TMS13F1037P0009	I970290/I930007
Mokwa	2014	2013-0039-1	C1.progeny	MOK13:10039:0001	IBA970290/IBA071313	TMS13F1039P0001	I970290/I071313
Mokwa	2014	2013-0039-10	C1.progeny	MOK13:10039:0010	IBA970290/IBA071313	TMS13F1039P0010	I970290/I071313
Ikenne	2014	2013-0039-11	C1.progeny	IKN13:10039:0011	IBA970290/IBA071313	TMS13F1039P0011	I970290/I071313
Ibadan	2014	2013-0039-12	C1.progeny	IBA13:10039:0012	IBA970290/IBA071313	TMS13F1039P0012	I970290/I071313
Mokwa	2014	2013-0039-13	C1.progeny	MOK13:10039:0013	IBA970290/IBA071313	TMS13F1039P0013	I970290/I071313
Ikenne	2014	2013-0039-14	C1.progeny	IKN13:10039:0014	IBA970290/IBA071313	TMS13F1039P0014	I970290/I071313
Ibadan	2014	2013-0039-15	C1.progeny	IBA13:10039:0015	IBA970290/IBA071313	TMS13F1039P0015	I970290/I071313
Mokwa	2014	2013-0039-16	C1.progeny	MOK13:10039:0016	IBA970290/IBA071313	TMS13F1039P0016	I970290/I071313
Ikenne	2014	2013-0039-17	C1.progeny	IKN13:10039:0017	IBA970290/IBA071313	TMS13F1039P0017	I970290/I071313
Ibadan	2014	2013-0039-18	C1.progeny	IBA13:10039:0018	IBA970290/IBA071313	TMS13F1039P0018	I970290/I071313
Mokwa	2014	2013-0039-19	C1.progeny	MOK13:10039:0019	IBA970290/IBA071313	TMS13F1039P0019	I970290/I071313
Ikenne	2014	2013-0039-2	C1.progeny	IKN13:10039:0002	IBA970290/IBA071313	TMS13F1039P0002	I970290/I071313
Ikenne	2014	2013-0039-20	C1.progeny	IKN13:10039:0020	IBA970290/IBA071313	TMS13F1039P0020	I970290/I071313
Ibadan	2014	2013-0039-21	C1.progeny	IBA13:10039:0021	IBA970290/IBA071313	TMS13F1039P0021	I970290/I071313
Mokwa	2014	2013-0039-23	C1.progeny	MOK13:10039:0023	IBA970290/IBA071313	TMS13F1039P0023	I970290/I071313
Ikenne	2014	2013-0039-24	C1.progeny	IKN13:10039:0024	IBA970290/IBA071313	TMS13F1039P0024	I970290/I071313
Ibadan	2014	2013-0039-25	C1.progeny	IBA13:10039:0025	IBA970290/IBA071313	TMS13F1039P0025	I970290/I071313
Ibadan	2014	2013-0039-3	C1.progeny	IBA13:10039:0003	IBA970290/IBA071313	TMS13F1039P0003	I970290/I071313
Mokwa	2014	2013-0039-4	C1.progeny	MOK13:10039:0004	IBA970290/IBA071313	TMS13F1039P0004	I970290/I071313
Ikenne	2014	2013-0039-5	C1.progeny	IKN13:10039:0005	IBA970290/IBA071313	TMS13F1039P0005	I970290/I071313
Ibadan	2014	2013-0039-6	C1.progeny	IBA13:10039:0006	IBA970290/IBA071313	TMS13F1039P0006	I970290/I071313
Mokwa	2014	2013-0039-7	C1.progeny	MOK13:10039:0007	IBA970290/IBA071313	TMS13F1039P0007	I970290/I071313
Ikenne	2014	2013-0039-8	C1.progeny	IKN13:10039:0008	IBA970290/IBA071313	TMS13F1039P0008	I970290/I071313
Ibadan	2014	2013-0039-9	C1.progeny	IBA13:10039:0009	IBA970290/IBA071313	TMS13F1039P0009	I970290/I071313
Ikenne	2014	2013-0045-1	C1.progeny	IKN13:10045:0001	IBA970353/IBA010903	TMS13F1045P0001	I970353/I010903
Ikenne	2014	2013-0045-10	C1.progeny	IKN13:10045:0010	IBA970353/IBA010903	TMS13F1045P0010	I970353/I010903
Ibadan	2014	2013-0045-11	C1.progeny	IBA13:10045:0011	IBA970353/IBA010903	TMS13F1045P0011	I970353/I010903
Mokwa	2014	2013-0045-12	C1.progeny	MOK13:10045:0012	IBA970353/IBA010903	TMS13F1045P0012	I970353/I010903
Ikenne	2014	2013-0045-13	C1.progeny	IKN13:10045:0013	IBA970353/IBA010903	TMS13F1045P0013	I970353/I010903
Ibadan	2014	2013-0045-14	C1.progeny	IBA13:10045:0014	IBA970353/IBA010903	TMS13F1045P0014	I970353/I010903
Mokwa	2014	2013-0045-15	C1.progeny	MOK13:10045:0015	IBA970353/IBA010903	TMS13F1045P0015	I970353/I010903
Ikenne	2014	2013-0045-16	C1.progeny	IKN13:10045:0016	IBA970353/IBA010903	TMS13F1045P0016	I970353/I010903
Ibadan	2014	2013-0045-17	C1.progeny	IBA13:10045:0017	IBA970353/IBA010903	TMS13F1045P0017	I970353/I010903
Ibadan	2014	2013-0045-2	C1.progeny	IBA13:10045:0002	IBA970353/IBA010903	TMS13F1045P0002	I970353/I010903
Ibadan	2014	2013-0045-20	C1.progeny	IBA13:10045:0020	IBA970353/IBA010903	TMS13F1045P0020	I970353/I010903
Mokwa	2014	2013-0045-3	C1.progeny	MOK13:10045:0003	IBA970353/IBA010903	TMS13F1045P0003	I970353/I010903
Ikenne	2014	2013-0045-4	C1.progeny	IKN13:10045:0004	IBA970353/IBA010903	TMS13F1045P0004	I970353/I010903
Ibadan	2014	2013-0045-5	C1.progeny	IBA13:10045:0005	IBA970353/IBA010903	TMS13F1045P0005	I970353/I010903
Mokwa	2014	2013-0045-6	C1.progeny	MOK13:10045:0006	IBA970353/IBA010903	TMS13F1045P0006	I970353/I010903
Ibadan	2014	2013-0045-8	C1.progeny	IBA13:10045:0008	IBA970353/IBA010903	TMS13F1045P0008	I970353/I010903
Mokwa	2014	2013-0045-9	C1.progeny	MOK13:10045:0009	IBA970353/IBA010903	TMS13F1045P0009	I970353/I010903
Mokwa	2014	2013-0047-1	C1.progeny	MOK13:10047:0001	IBA970353/IBA071313	TMS13F1047P0001	I970353/I071313
Mokwa	2014	2013-0047-10	C1.progeny	MOK13:10047:0010	IBA970353/IBA071313	TMS13F1047P0010	I970353/I071313
Ikenne	2014	2013-0047-11	C1.progeny	IKN13:10047:0011	IBA970353/IBA071313	TMS13F1047P0011	I970353/I071313
Ibadan	2014	2013-0047-12	C1.progeny	IBA13:10047:0012	IBA970353/IBA071313	TMS13F1047P0012	I970353/I071313
Mokwa	2014	2013-0047-13	C1.progeny	MOK13:10047:0013	IBA970353/IBA071313	TMS13F1047P0013	I970353/I071313
Ikenne	2014	2013-0047-14	C1.progeny	IKN13:10047:0014	IBA970353/IBA071313	TMS13F1047P0014	I970353/I071313
Ibadan	2014	2013-0047-15	C1.progeny	IBA13:10047:0015	IBA970353/IBA071313	TMS13F1047P0015	I970353/I071313
Mokwa	2014	2013-0047-16	C1.progeny	MOK13:10047:0016	IBA970353/IBA071313	TMS13F1047P0016	I970353/I071313
Ikenne	2014	2013-0047-2	C1.progeny	IKN13:10047:0002	IBA970353/IBA071313	TMS13F1047P0002	I970353/I071313
Ibadan	2014	2013-0047-3	C1.progeny	IBA13:10047:0003	IBA970353/IBA071313	TMS13F1047P0003	I970353/I071313
Mokwa	2014	2013-0047-4	C1.progeny	MOK13:10047:0004	IBA970353/IBA071313	TMS13F1047P0004	I970353/I071313
Ikenne	2014	2013-0047-5	C1.progeny	IKN13:10047:0005	IBA970353/IBA071313	TMS13F1047P0005	I970353/I071313
Ibadan	2014	2013-0047-6	C1.progeny	IBA13:10047:0006	IBA970353/IBA071313	TMS13F1047P0006	I970353/I071313
Mokwa	2014	2013-0047-7	C1.progeny	MOK13:10047:0007	IBA970353/IBA071313	TMS13F1047P0007	I970353/I071313
Ikenne	2014	2013-0047-8	C1.progeny	IKN13:10047:0008	IBA970353/IBA071313	TMS13F1047P0008	I970353/I071313
Ibadan	2014	2013-0047-9	C1.progeny	IBA13:10047:0009	IBA970353/IBA071313	TMS13F1047P0009	I970353/I071313
Ibadan	2014	2013-0050-1	C1.progeny	IBA13:10050:0001	MOK970806/IBA071313	TMS13F1050P0001	MM970806/I071313
Ibadan	2014	2013-0050-10	C1.progeny	IBA13:10050:0010	MOK970806/IBA071313	TMS13F1050P0010	MM970806/I071313
Mokwa	2014	2013-0050-11	C1.progeny	MOK13:10050:0011	MOK970806/IBA071313	TMS13F1050P0011	MM970806/I071313
Ikenne	2014	2013-0050-12	C1.progeny	IKN13:10050:0012	MOK970806/IBA071313	TMS13F1050P0012	MM970806/I071313
Ibadan	2014	2013-0050-13	C1.progeny	IBA13:10050:0013	MOK970806/IBA071313	TMS13F1050P0013	MM970806/I071313
Mokwa	2014	2013-0050-14	C1.progeny	MOK13:10050:0014	MOK970806/IBA071313	TMS13F1050P0014	MM970806/I071313
Mokwa	2014	2013-0050-2	C1.progeny	MOK13:10050:0002	MOK970806/IBA071313	TMS13F1050P0002	MM970806/I071313
Ikenne	2014	2013-0050-3	C1.progeny	IKN13:10050:0003	MOK970806/IBA071313	TMS13F1050P0003	MM970806/I071313
Mokwa	2014	2013-0050-5	C1.progeny	MOK13:10050:0005	MOK970806/IBA071313	TMS13F1050P0005	MM970806/I071313
Ikenne	2014	2013-0050-6	C1.progeny	IKN13:10050:0006	MOK970806/IBA071313	TMS13F1050P0006	MM970806/I071313
Ibadan	2014	2013-0050-7	C1.progeny	IBA13:10050:0007	MOK970806/IBA071313	TMS13F1050P0007	MM970806/I071313
Ikenne	2014	2013-0050-9	C1.progeny	IKN13:10050:0009	MOK970806/IBA071313	TMS13F1050P0009	MM970806/I071313
Ibadan	2014	2013-0051-1	C1.progeny	IBA13:10051:0001	IBA972205/TMEB 419	TMS13F1051P0001	I972205/TMEB419
Ibadan	2014	2013-0051-10	C1.progeny	IBA13:10051:0010	IBA972205/TMEB 419	TMS13F1051P0010	I972205/TMEB419
Mokwa	2014	2013-0051-11	C1.progeny	MOK13:10051:0011	IBA972205/TMEB 419	TMS13F1051P0011	I972205/TMEB419
Ikenne	2014	2013-0051-12	C1.progeny	IKN13:10051:0012	IBA972205/TMEB 419	TMS13F1051P0012	I972205/TMEB419
Ibadan	2014	2013-0051-13	C1.progeny	IBA13:10051:0013	IBA972205/TMEB 419	TMS13F1051P0013	I972205/TMEB419
Mokwa	2014	2013-0051-14	C1.progeny	MOK13:10051:0014	IBA972205/TMEB 419	TMS13F1051P0014	I972205/TMEB419
Ikenne	2014	2013-0051-15	C1.progeny	IKN13:10051:0015	IBA972205/TMEB 419	TMS13F1051P0015	I972205/TMEB419
Ibadan	2014	2013-0051-16	C1.progeny	IBA13:10051:0016	IBA972205/TMEB 419	TMS13F1051P0016	I972205/TMEB419
Mokwa	2014	2013-0051-17	C1.progeny	MOK13:10051:0017	IBA972205/TMEB 419	TMS13F1051P0017	I972205/TMEB419
Ikenne	2014	2013-0051-18	C1.progeny	IKN13:10051:0018	IBA972205/TMEB 419	TMS13F1051P0018	I972205/TMEB419
Ibadan	2014	2013-0051-19	C1.progeny	IBA13:10051:0019	IBA972205/TMEB 419	TMS13F1051P0019	I972205/TMEB419
Mokwa	2014	2013-0051-2	C1.progeny	MOK13:10051:0002	IBA972205/TMEB 419	TMS13F1051P0002	I972205/TMEB419
Mokwa	2014	2013-0051-20	C1.progeny	MOK13:10051:0020	IBA972205/TMEB 419	TMS13F1051P0020	I972205/TMEB419
Ikenne	2014	2013-0051-21	C1.progeny	IKN13:10051:0021	IBA972205/TMEB 419	TMS13F1051P0021	I972205/TMEB419
Ibadan	2014	2013-0051-22	C1.progeny	IBA13:10051:0022	IBA972205/TMEB 419	TMS13F1051P0022	I972205/TMEB419
Mokwa	2014	2013-0051-23	C1.progeny	MOK13:10051:0023	IBA972205/TMEB 419	TMS13F1051P0023	I972205/TMEB419
Ikenne	2014	2013-0051-24	C1.progeny	IKN13:10051:0024	IBA972205/TMEB 419	TMS13F1051P0024	I972205/TMEB419
Ibadan	2014	2013-0051-25	C1.progeny	IBA13:10051:0025	IBA972205/TMEB 419	TMS13F1051P0025	I972205/TMEB419
Mokwa	2014	2013-0051-26	C1.progeny	MOK13:10051:0026	IBA972205/TMEB 419	TMS13F1051P0026	I972205/TMEB419
Ikenne	2014	2013-0051-27	C1.progeny	IKN13:10051:0027	IBA972205/TMEB 419	TMS13F1051P0027	I972205/TMEB419
Ibadan	2014	2013-0051-28	C1.progeny	IBA13:10051:0028	IBA972205/TMEB 419	TMS13F1051P0028	I972205/TMEB419
Mokwa	2014	2013-0051-29	C1.progeny	MOK13:10051:0029	IBA972205/TMEB 419	TMS13F1051P0029	I972205/TMEB419
Ikenne	2014	2013-0051-3	C1.progeny	IKN13:10051:0003	IBA972205/TMEB 419	TMS13F1051P0003	I972205/TMEB419
Ikenne	2014	2013-0051-30	C1.progeny	IKN13:10051:0030	IBA972205/TMEB 419	TMS13F1051P0030	I972205/TMEB419
Ibadan	2014	2013-0051-31	C1.progeny	IBA13:10051:0031	IBA972205/TMEB 419	TMS13F1051P0031	I972205/TMEB419
Mokwa	2014	2013-0051-33	C1.progeny	MOK13:10051:0033	IBA972205/TMEB 419	TMS13F1051P0033	I972205/TMEB419
Ikenne	2014	2013-0051-34	C1.progeny	IKN13:10051:0034	IBA972205/TMEB 419	TMS13F1051P0034	I972205/TMEB419
Ibadan	2014	2013-0051-36	C1.progeny	IBA13:10051:0036	IBA972205/TMEB 419	TMS13F1051P0036	I972205/TMEB419
Ibadan	2014	2013-0051-4	C1.progeny	IBA13:10051:0004	IBA972205/TMEB 419	TMS13F1051P0004	I972205/TMEB419
Mokwa	2014	2013-0051-44	C1.progeny	MOK13:10051:0044	IBA972205/TMEB 419	TMS13F1051P0044	I972205/TMEB419
Mokwa	2014	2013-0051-5	C1.progeny	MOK13:10051:0005	IBA972205/TMEB 419	TMS13F1051P0005	I972205/TMEB419
Ikenne	2014	2013-0051-50	C1.progeny	IKN13:10051:0050	IBA972205/TMEB 419	TMS13F1051P0050	I972205/TMEB419
Ibadan	2014	2013-0051-51	C1.progeny	IBA13:10051:0051	IBA972205/TMEB 419	TMS13F1051P0051	I972205/TMEB419
Mokwa	2014	2013-0051-52	C1.progeny	MOK13:10051:0052	IBA972205/TMEB 419	TMS13F1051P0052	I972205/TMEB419
Ikenne	2014	2013-0051-59	C1.progeny	IKN13:10051:0059	IBA972205/TMEB 419	TMS13F1051P0059	I972205/TMEB419
Ikenne	2014	2013-0051-6	C1.progeny	IKN13:10051:0006	IBA972205/TMEB 419	TMS13F1051P0006	I972205/TMEB419
Ibadan	2014	2013-0051-67	C1.progeny	IBA13:10051:0067	IBA972205/TMEB 419	TMS13F1051P0067	I972205/TMEB419
Ibadan	2014	2013-0051-7	C1.progeny	IBA13:10051:0007	IBA972205/TMEB 419	TMS13F1051P0007	I972205/TMEB419
Mokwa	2014	2013-0051-8	C1.progeny	MOK13:10051:0008	IBA972205/TMEB 419	TMS13F1051P0008	I972205/TMEB419
Ikenne	2014	2013-0051-9	C1.progeny	IKN13:10051:0009	IBA972205/TMEB 419	TMS13F1051P0009	I972205/TMEB419
Ikenne	2014	2013-0053-1	C1.progeny	IKN13:10053:0001	IBA972205/IBA930007	TMS13F1053P0001	I972205/I930007
Ikenne	2014	2013-0053-10	C1.progeny	IKN13:10053:0010	IBA972205/IBA930007	TMS13F1053P0010	I972205/I930007
Mokwa	2014	2013-0053-12	C1.progeny	MOK13:10053:0012	IBA972205/IBA930007	TMS13F1053P0012	I972205/I930007
Ikenne	2014	2013-0053-13	C1.progeny	IKN13:10053:0013	IBA972205/IBA930007	TMS13F1053P0013	I972205/I930007
Ibadan	2014	2013-0053-14	C1.progeny	IBA13:10053:0014	IBA972205/IBA930007	TMS13F1053P0014	I972205/I930007
Mokwa	2014	2013-0053-15	C1.progeny	MOK13:10053:0015	IBA972205/IBA930007	TMS13F1053P0015	I972205/I930007
Ikenne	2014	2013-0053-16	C1.progeny	IKN13:10053:0016	IBA972205/IBA930007	TMS13F1053P0016	I972205/I930007
Ibadan	2014	2013-0053-2	C1.progeny	IBA13:10053:0002	IBA972205/IBA930007	TMS13F1053P0002	I972205/I930007
Mokwa	2014	2013-0053-3	C1.progeny	MOK13:10053:0003	IBA972205/IBA930007	TMS13F1053P0003	I972205/I930007
Ikenne	2014	2013-0053-4	C1.progeny	IKN13:10053:0004	IBA972205/IBA930007	TMS13F1053P0004	I972205/I930007
Ibadan	2014	2013-0053-5	C1.progeny	IBA13:10053:0005	IBA972205/IBA930007	TMS13F1053P0005	I972205/I930007
Mokwa	2014	2013-0053-6	C1.progeny	MOK13:10053:0006	IBA972205/IBA930007	TMS13F1053P0006	I972205/I930007
Ikenne	2014	2013-0053-7	C1.progeny	IKN13:10053:0007	IBA972205/IBA930007	TMS13F1053P0007	I972205/I930007
Ibadan	2014	2013-0053-8	C1.progeny	IBA13:10053:0008	IBA972205/IBA930007	TMS13F1053P0008	I972205/I930007
Mokwa	2014	2013-0053-9	C1.progeny	MOK13:10053:0009	IBA972205/IBA930007	TMS13F1053P0009	I972205/I930007
Ikenne	2014	2013-0056-1	C1.progeny	IKN13:10056:0001	IBA972205/IBA010903	TMS13F1056P0001	I972205/I010903
Ikenne	2014	2013-0056-10	C1.progeny	IKN13:10056:0010	IBA972205/IBA010903	TMS13F1056P0010	I972205/I010903
Mokwa	2014	2013-0056-12	C1.progeny	MOK13:10056:0012	IBA972205/IBA010903	TMS13F1056P0012	I972205/I010903
Ikenne	2014	2013-0056-13	C1.progeny	IKN13:10056:0013	IBA972205/IBA010903	TMS13F1056P0013	I972205/I010903
Ibadan	2014	2013-0056-14	C1.progeny	IBA13:10056:0014	IBA972205/IBA010903	TMS13F1056P0014	I972205/I010903
Mokwa	2014	2013-0056-15	C1.progeny	MOK13:10056:0015	IBA972205/IBA010903	TMS13F1056P0015	I972205/I010903
Ikenne	2014	2013-0056-16	C1.progeny	IKN13:10056:0016	IBA972205/IBA010903	TMS13F1056P0016	I972205/I010903
Mokwa	2014	2013-0056-18	C1.progeny	MOK13:10056:0018	IBA972205/IBA010903	TMS13F1056P0018	I972205/I010903
Ikenne	2014	2013-0056-19	C1.progeny	IKN13:10056:0019	IBA972205/IBA010903	TMS13F1056P0019	I972205/I010903
Ibadan	2014	2013-0056-2	C1.progeny	IBA13:10056:0002	IBA972205/IBA010903	TMS13F1056P0002	I972205/I010903
Ibadan	2014	2013-0056-20	C1.progeny	IBA13:10056:0020	IBA972205/IBA010903	TMS13F1056P0020	I972205/I010903
Mokwa	2014	2013-0056-21	C1.progeny	MOK13:10056:0021	IBA972205/IBA010903	TMS13F1056P0021	I972205/I010903
Ikenne	2014	2013-0056-22	C1.progeny	IKN13:10056:0022	IBA972205/IBA010903	TMS13F1056P0022	I972205/I010903
Ibadan	2014	2013-0056-23	C1.progeny	IBA13:10056:0023	IBA972205/IBA010903	TMS13F1056P0023	I972205/I010903
Mokwa	2014	2013-0056-24	C1.progeny	MOK13:10056:0024	IBA972205/IBA010903	TMS13F1056P0024	I972205/I010903
Ikenne	2014	2013-0056-25	C1.progeny	IKN13:10056:0025	IBA972205/IBA010903	TMS13F1056P0025	I972205/I010903
Ibadan	2014	2013-0056-26	C1.progeny	IBA13:10056:0026	IBA972205/IBA010903	TMS13F1056P0026	I972205/I010903
Mokwa	2014	2013-0056-3	C1.progeny	MOK13:10056:0003	IBA972205/IBA010903	TMS13F1056P0003	I972205/I010903
Ikenne	2014	2013-0056-4	C1.progeny	IKN13:10056:0004	IBA972205/IBA010903	TMS13F1056P0004	I972205/I010903
Ibadan	2014	2013-0056-5	C1.progeny	IBA13:10056:0005	IBA972205/IBA010903	TMS13F1056P0005	I972205/I010903
Mokwa	2014	2013-0056-6	C1.progeny	MOK13:10056:0006	IBA972205/IBA010903	TMS13F1056P0006	I972205/I010903
Ikenne	2014	2013-0056-7	C1.progeny	IKN13:10056:0007	IBA972205/IBA010903	TMS13F1056P0007	I972205/I010903
Ibadan	2014	2013-0056-8	C1.progeny	IBA13:10056:0008	IBA972205/IBA010903	TMS13F1056P0008	I972205/I010903
Mokwa	2014	2013-0056-9	C1.progeny	MOK13:10056:0009	IBA972205/IBA010903	TMS13F1056P0009	I972205/I010903
Ibadan	2014	2013-0069-41	C1.progeny	IBA13:10069:0041	IBA982101/TMEB 419	TMS13F1069P0041	I982101/TMEB419
Mokwa	2014	2013-0069-42	C1.progeny	MOK13:10069:0042	IBA982101/TMEB 419	TMS13F1069P0042	I982101/TMEB419
Ibadan	2014	2013-0069-44	C1.progeny	IBA13:10069:0044	IBA982101/TMEB 419	TMS13F1069P0044	I982101/TMEB419
Mokwa	2014	2013-0069-45	C1.progeny	MOK13:10069:0045	IBA982101/TMEB 419	TMS13F1069P0045	I982101/TMEB419
Ikenne	2014	2013-0069-46	C1.progeny	IKN13:10069:0046	IBA982101/TMEB 419	TMS13F1069P0046	I982101/TMEB419
Ibadan	2014	2013-0069-47	C1.progeny	IBA13:10069:0047	IBA982101/TMEB 419	TMS13F1069P0047	I982101/TMEB419
Mokwa	2014	2013-0069-48	C1.progeny	MOK13:10069:0048	IBA982101/TMEB 419	TMS13F1069P0048	I982101/TMEB419
Ikenne	2014	2013-0069-49	C1.progeny	IKN13:10069:0049	IBA982101/TMEB 419	TMS13F1069P0049	I982101/TMEB419
Ibadan	2014	2013-0069-50	C1.progeny	IBA13:10069:0050	IBA982101/TMEB 419	TMS13F1069P0050	I982101/TMEB419
Mokwa	2014	2013-0069-51	C1.progeny	MOK13:10069:0051	IBA982101/TMEB 419	TMS13F1069P0051	I982101/TMEB419
Ikenne	2014	2013-0069-52	C1.progeny	IKN13:10069:0052	IBA982101/TMEB 419	TMS13F1069P0052	I982101/TMEB419
Mokwa	2014	2013-0074-1	C1.progeny	MOK13:10074:0001	IBA000345/IBA940006	TMS13F1074P0001	I000345/I940006
Mokwa	2014	2013-0074-10	C1.progeny	MOK13:10074:0010	IBA000345/IBA940006	TMS13F1074P0010	I000345/I940006
Ibadan	2014	2013-0074-12	C1.progeny	IBA13:10074:0012	IBA000345/IBA940006	TMS13F1074P0012	I000345/I940006
Mokwa	2014	2013-0074-13	C1.progeny	MOK13:10074:0013	IBA000345/IBA940006	TMS13F1074P0013	I000345/I940006
Ikenne	2014	2013-0074-14	C1.progeny	IKN13:10074:0014	IBA000345/IBA940006	TMS13F1074P0014	I000345/I940006
Mokwa	2014	2013-0074-16	C1.progeny	MOK13:10074:0016	IBA000345/IBA940006	TMS13F1074P0016	I000345/I940006
Ikenne	2014	2013-0074-17	C1.progeny	IKN13:10074:0017	IBA000345/IBA940006	TMS13F1074P0017	I000345/I940006
Ibadan	2014	2013-0074-18	C1.progeny	IBA13:10074:0018	IBA000345/IBA940006	TMS13F1074P0018	I000345/I940006
Mokwa	2014	2013-0074-19	C1.progeny	MOK13:10074:0019	IBA000345/IBA940006	TMS13F1074P0019	I000345/I940006
Ikenne	2014	2013-0074-2	C1.progeny	IKN13:10074:0002	IBA000345/IBA940006	TMS13F1074P0002	I000345/I940006
Mokwa	2014	2013-0074-22	C1.progeny	MOK13:10074:0022	IBA000345/IBA940006	TMS13F1074P0022	I000345/I940006
Ikenne	2014	2013-0074-23	C1.progeny	IKN13:10074:0023	IBA000345/IBA940006	TMS13F1074P0023	I000345/I940006
Mokwa	2014	2013-0074-4	C1.progeny	MOK13:10074:0004	IBA000345/IBA940006	TMS13F1074P0004	I000345/I940006
Ikenne	2014	2013-0074-5	C1.progeny	IKN13:10074:0005	IBA000345/IBA940006	TMS13F1074P0005	I000345/I940006
Ibadan	2014	2013-0074-6	C1.progeny	IBA13:10074:0006	IBA000345/IBA940006	TMS13F1074P0006	I000345/I940006
Mokwa	2014	2013-0074-7	C1.progeny	MOK13:10074:0007	IBA000345/IBA940006	TMS13F1074P0007	I000345/I940006
Ikenne	2014	2013-0074-8	C1.progeny	IKN13:10074:0008	IBA000345/IBA940006	TMS13F1074P0008	I000345/I940006
Ibadan	2014	2013-0074-9	C1.progeny	IBA13:10074:0009	IBA000345/IBA940006	TMS13F1074P0009	I000345/I940006
Ibadan	2014	2013-0079-1	C1.progeny	IBA13:10079:0001	IBA020131/ZAR930151	TMS13F1079P0001	I020131/Z930151
Ibadan	2014	2013-0079-10	C1.progeny	IBA13:10079:0010	IBA020131/ZAR930151	TMS13F1079P0010	I020131/Z930151
Mokwa	2014	2013-0079-11	C1.progeny	MOK13:10079:0011	IBA020131/ZAR930151	TMS13F1079P0011	I020131/Z930151
Ikenne	2014	2013-0079-12	C1.progeny	IKN13:10079:0012	IBA020131/ZAR930151	TMS13F1079P0012	I020131/Z930151
Ibadan	2014	2013-0079-13	C1.progeny	IBA13:10079:0013	IBA020131/ZAR930151	TMS13F1079P0013	I020131/Z930151
Ikenne	2014	2013-0079-15	C1.progeny	IKN13:10079:0015	IBA020131/ZAR930151	TMS13F1079P0015	I020131/Z930151
Ikenne	2014	2013-0079-3	C1.progeny	IKN13:10079:0003	IBA020131/ZAR930151	TMS13F1079P0003	I020131/Z930151
Ibadan	2014	2013-0079-4	C1.progeny	IBA13:10079:0004	IBA020131/ZAR930151	TMS13F1079P0004	I020131/Z930151
Ikenne	2014	2013-0079-6	C1.progeny	IKN13:10079:0006	IBA020131/ZAR930151	TMS13F1079P0006	I020131/Z930151
Mokwa	2014	2013-0079-8	C1.progeny	MOK13:10079:0008	IBA020131/ZAR930151	TMS13F1079P0008	I020131/Z930151
Ikenne	2014	2013-0079-9	C1.progeny	IKN13:10079:0009	IBA020131/ZAR930151	TMS13F1079P0009	I020131/Z930151
Ibadan	2014	2013-0083-1	C1.progeny	IBA13:10083:0001	IBA020285/TMEB 419	TMS13F1083P0001	I020285/TMEB419
Ibadan	2014	2013-0083-10	C1.progeny	IBA13:10083:0010	IBA020285/TMEB 419	TMS13F1083P0010	I020285/TMEB419
Mokwa	2014	2013-0083-11	C1.progeny	MOK13:10083:0011	IBA020285/TMEB 419	TMS13F1083P0011	I020285/TMEB419
Ikenne	2014	2013-0083-12	C1.progeny	IKN13:10083:0012	IBA020285/TMEB 419	TMS13F1083P0012	I020285/TMEB419
Ibadan	2014	2013-0083-13	C1.progeny	IBA13:10083:0013	IBA020285/TMEB 419	TMS13F1083P0013	I020285/TMEB419
Mokwa	2014	2013-0083-14	C1.progeny	MOK13:10083:0014	IBA020285/TMEB 419	TMS13F1083P0014	I020285/TMEB419
Ikenne	2014	2013-0083-15	C1.progeny	IKN13:10083:0015	IBA020285/TMEB 419	TMS13F1083P0015	I020285/TMEB419
Ibadan	2014	2013-0083-16	C1.progeny	IBA13:10083:0016	IBA020285/TMEB 419	TMS13F1083P0016	I020285/TMEB419
Mokwa	2014	2013-0083-17	C1.progeny	MOK13:10083:0017	IBA020285/TMEB 419	TMS13F1083P0017	I020285/TMEB419
Ikenne	2014	2013-0083-18	C1.progeny	IKN13:10083:0018	IBA020285/TMEB 419	TMS13F1083P0018	I020285/TMEB419
Mokwa	2014	2013-0083-2	C1.progeny	MOK13:10083:0002	IBA020285/TMEB 419	TMS13F1083P0002	I020285/TMEB419
Mokwa	2014	2013-0083-20	C1.progeny	MOK13:10083:0020	IBA020285/TMEB 419	TMS13F1083P0020	I020285/TMEB419
Ikenne	2014	2013-0083-21	C1.progeny	IKN13:10083:0021	IBA020285/TMEB 419	TMS13F1083P0021	I020285/TMEB419
Ibadan	2014	2013-0083-22	C1.progeny	IBA13:10083:0022	IBA020285/TMEB 419	TMS13F1083P0022	I020285/TMEB419
Mokwa	2014	2013-0083-23	C1.progeny	MOK13:10083:0023	IBA020285/TMEB 419	TMS13F1083P0023	I020285/TMEB419
Ikenne	2014	2013-0083-3	C1.progeny	IKN13:10083:0003	IBA020285/TMEB 419	TMS13F1083P0003	I020285/TMEB419
Ibadan	2014	2013-0083-4	C1.progeny	IBA13:10083:0004	IBA020285/TMEB 419	TMS13F1083P0004	I020285/TMEB419
Mokwa	2014	2013-0083-5	C1.progeny	MOK13:10083:0005	IBA020285/TMEB 419	TMS13F1083P0005	I020285/TMEB419
Ikenne	2014	2013-0083-6	C1.progeny	IKN13:10083:0006	IBA020285/TMEB 419	TMS13F1083P0006	I020285/TMEB419
Ibadan	2014	2013-0083-7	C1.progeny	IBA13:10083:0007	IBA020285/TMEB 419	TMS13F1083P0007	I020285/TMEB419
Mokwa	2014	2013-0083-8	C1.progeny	MOK13:10083:0008	IBA020285/TMEB 419	TMS13F1083P0008	I020285/TMEB419
Ikenne	2014	2013-0083-9	C1.progeny	IKN13:10083:0009	IBA020285/TMEB 419	TMS13F1083P0009	I020285/TMEB419
Mokwa	2014	2013-0087-1	C1.progeny	MOK13:10087:0001	IBA020285/IBA980002	TMS13F1087P0001	I020285/I980002
Mokwa	2014	2013-0087-10	C1.progeny	MOK13:10087:0010	IBA020285/IBA980002	TMS13F1087P0010	I020285/I980002
Ikenne	2014	2013-0087-11	C1.progeny	IKN13:10087:0011	IBA020285/IBA980002	TMS13F1087P0011	I020285/I980002
Ibadan	2014	2013-0087-12	C1.progeny	IBA13:10087:0012	IBA020285/IBA980002	TMS13F1087P0012	I020285/I980002
Mokwa	2014	2013-0087-13	C1.progeny	MOK13:10087:0013	IBA020285/IBA980002	TMS13F1087P0013	I020285/I980002
Ibadan	2014	2013-0087-15	C1.progeny	IBA13:10087:0015	IBA020285/IBA980002	TMS13F1087P0015	I020285/I980002
Mokwa	2014	2013-0087-16	C1.progeny	MOK13:10087:0016	IBA020285/IBA980002	TMS13F1087P0016	I020285/I980002
Ikenne	2014	2013-0087-17	C1.progeny	IKN13:10087:0017	IBA020285/IBA980002	TMS13F1087P0017	I020285/I980002
Ibadan	2014	2013-0087-18	C1.progeny	IBA13:10087:0018	IBA020285/IBA980002	TMS13F1087P0018	I020285/I980002
Mokwa	2014	2013-0087-19	C1.progeny	MOK13:10087:0019	IBA020285/IBA980002	TMS13F1087P0019	I020285/I980002
Ikenne	2014	2013-0087-20	C1.progeny	IKN13:10087:0020	IBA020285/IBA980002	TMS13F1087P0020	I020285/I980002
Ibadan	2014	2013-0087-3	C1.progeny	IBA13:10087:0003	IBA020285/IBA980002	TMS13F1087P0003	I020285/I980002
Mokwa	2014	2013-0087-4	C1.progeny	MOK13:10087:0004	IBA020285/IBA980002	TMS13F1087P0004	I020285/I980002
Ikenne	2014	2013-0087-5	C1.progeny	IKN13:10087:0005	IBA020285/IBA980002	TMS13F1087P0005	I020285/I980002
Ibadan	2014	2013-0087-6	C1.progeny	IBA13:10087:0006	IBA020285/IBA980002	TMS13F1087P0006	I020285/I980002
Mokwa	2014	2013-0087-7	C1.progeny	MOK13:10087:0007	IBA020285/IBA980002	TMS13F1087P0007	I020285/I980002
Ikenne	2014	2013-0087-8	C1.progeny	IKN13:10087:0008	IBA020285/IBA980002	TMS13F1087P0008	I020285/I980002
Ibadan	2014	2013-0087-9	C1.progeny	IBA13:10087:0009	IBA020285/IBA980002	TMS13F1087P0009	I020285/I980002
Mokwa	2014	2013-0088-1	C1.progeny	MOK13:10088:0001	IBA020285/IBA000350	TMS13F1088P0001	I020285/I000350
Mokwa	2014	2013-0088-10	C1.progeny	MOK13:10088:0010	IBA020285/IBA000350	TMS13F1088P0010	I020285/I000350
Ikenne	2014	2013-0088-11	C1.progeny	IKN13:10088:0011	IBA020285/IBA000350	TMS13F1088P0011	I020285/I000350
Ikenne	2014	2013-0088-2	C1.progeny	IKN13:10088:0002	IBA020285/IBA000350	TMS13F1088P0002	I020285/I000350
Ibadan	2014	2013-0088-3	C1.progeny	IBA13:10088:0003	IBA020285/IBA000350	TMS13F1088P0003	I020285/I000350
Mokwa	2014	2013-0088-4	C1.progeny	MOK13:10088:0004	IBA020285/IBA000350	TMS13F1088P0004	I020285/I000350
Ikenne	2014	2013-0088-5	C1.progeny	IKN13:10088:0005	IBA020285/IBA000350	TMS13F1088P0005	I020285/I000350
Ibadan	2014	2013-0088-6	C1.progeny	IBA13:10088:0006	IBA020285/IBA000350	TMS13F1088P0006	I020285/I000350
Mokwa	2014	2013-0088-7	C1.progeny	MOK13:10088:0007	IBA020285/IBA000350	TMS13F1088P0007	I020285/I000350
Ibadan	2014	2013-0088-9	C1.progeny	IBA13:10088:0009	IBA020285/IBA000350	TMS13F1088P0009	I020285/I000350
Ibadan	2014	2013-0093-1	C1.progeny	IBA13:10093:0001	IBA020285/IBA071313	TMS13F1093P0001	I020285/I071313
Ibadan	2014	2013-0093-10	C1.progeny	IBA13:10093:0010	IBA020285/IBA071313	TMS13F1093P0010	I020285/I071313
Mokwa	2014	2013-0093-2	C1.progeny	MOK13:10093:0002	IBA020285/IBA071313	TMS13F1093P0002	I020285/I071313
Ikenne	2014	2013-0093-3	C1.progeny	IKN13:10093:0003	IBA020285/IBA071313	TMS13F1093P0003	I020285/I071313
Ibadan	2014	2013-0093-4	C1.progeny	IBA13:10093:0004	IBA020285/IBA071313	TMS13F1093P0004	I020285/I071313
Mokwa	2014	2013-0093-5	C1.progeny	MOK13:10093:0005	IBA020285/IBA071313	TMS13F1093P0005	I020285/I071313
Ikenne	2014	2013-0093-6	C1.progeny	IKN13:10093:0006	IBA020285/IBA071313	TMS13F1093P0006	I020285/I071313
Ibadan	2014	2013-0093-7	C1.progeny	IBA13:10093:0007	IBA020285/IBA071313	TMS13F1093P0007	I020285/I071313
Mokwa	2014	2013-0093-8	C1.progeny	MOK13:10093:0008	IBA020285/IBA071313	TMS13F1093P0008	I020285/I071313
Ikenne	2014	2013-0093-9	C1.progeny	IKN13:10093:0009	IBA020285/IBA071313	TMS13F1093P0009	I020285/I071313
Ikenne	2014	2013-0095-1	C1.progeny	IKN13:10095:0001	IBA063046/IBA950279	TMS13F1095P0001	I063046/I950279
Ikenne	2014	2013-0095-10	C1.progeny	IKN13:10095:0010	IBA063046/IBA950279	TMS13F1095P0010	I063046/I950279
Ibadan	2014	2013-0095-11	C1.progeny	IBA13:10095:0011	IBA063046/IBA950279	TMS13F1095P0011	I063046/I950279
Mokwa	2014	2013-0095-12	C1.progeny	MOK13:10095:0012	IBA063046/IBA950279	TMS13F1095P0012	I063046/I950279
Ikenne	2014	2013-0095-13	C1.progeny	IKN13:10095:0013	IBA063046/IBA950279	TMS13F1095P0013	I063046/I950279
Ibadan	2014	2013-0095-14	C1.progeny	IBA13:10095:0014	IBA063046/IBA950279	TMS13F1095P0014	I063046/I950279
Mokwa	2014	2013-0095-15	C1.progeny	MOK13:10095:0015	IBA063046/IBA950279	TMS13F1095P0015	I063046/I950279
Ikenne	2014	2013-0095-16	C1.progeny	IKN13:10095:0016	IBA063046/IBA950279	TMS13F1095P0016	I063046/I950279
Ibadan	2014	2013-0095-17	C1.progeny	IBA13:10095:0017	IBA063046/IBA950279	TMS13F1095P0017	I063046/I950279
Mokwa	2014	2013-0095-18	C1.progeny	MOK13:10095:0018	IBA063046/IBA950279	TMS13F1095P0018	I063046/I950279
Ikenne	2014	2013-0095-19	C1.progeny	IKN13:10095:0019	IBA063046/IBA950279	TMS13F1095P0019	I063046/I950279
Ibadan	2014	2013-0095-2	C1.progeny	IBA13:10095:0002	IBA063046/IBA950279	TMS13F1095P0002	I063046/I950279
Ibadan	2014	2013-0095-20	C1.progeny	IBA13:10095:0020	IBA063046/IBA950279	TMS13F1095P0020	I063046/I950279
Mokwa	2014	2013-0095-21	C1.progeny	MOK13:10095:0021	IBA063046/IBA950279	TMS13F1095P0021	I063046/I950279
Mokwa	2014	2013-0095-3	C1.progeny	MOK13:10095:0003	IBA063046/IBA950279	TMS13F1095P0003	I063046/I950279
Ikenne	2014	2013-0095-4	C1.progeny	IKN13:10095:0004	IBA063046/IBA950279	TMS13F1095P0004	I063046/I950279
Ibadan	2014	2013-0095-5	C1.progeny	IBA13:10095:0005	IBA063046/IBA950279	TMS13F1095P0005	I063046/I950279
Mokwa	2014	2013-0095-6	C1.progeny	MOK13:10095:0006	IBA063046/IBA950279	TMS13F1095P0006	I063046/I950279
Ikenne	2014	2013-0095-7	C1.progeny	IKN13:10095:0007	IBA063046/IBA950279	TMS13F1095P0007	I063046/I950279
Ibadan	2014	2013-0095-8	C1.progeny	IBA13:10095:0008	IBA063046/IBA950279	TMS13F1095P0008	I063046/I950279
Ikenne	2014	2013-0101-1	C1.progeny	IKN13:10101:0001	IBA070004/IBA930007	TMS13F1101P0001	I070004/I930007
Ikenne	2014	2013-0101-10	C1.progeny	IKN13:10101:0010	IBA070004/IBA930007	TMS13F1101P0010	I070004/I930007
Ibadan	2014	2013-0101-11	C1.progeny	IBA13:10101:0011	IBA070004/IBA930007	TMS13F1101P0011	I070004/I930007
Ibadan	2014	2013-0101-2	C1.progeny	IBA13:10101:0002	IBA070004/IBA930007	TMS13F1101P0002	I070004/I930007
Mokwa	2014	2013-0101-3	C1.progeny	MOK13:10101:0003	IBA070004/IBA930007	TMS13F1101P0003	I070004/I930007
Ikenne	2014	2013-0101-4	C1.progeny	IKN13:10101:0004	IBA070004/IBA930007	TMS13F1101P0004	I070004/I930007
Ibadan	2014	2013-0101-5	C1.progeny	IBA13:10101:0005	IBA070004/IBA930007	TMS13F1101P0005	I070004/I930007
Mokwa	2014	2013-0101-6	C1.progeny	MOK13:10101:0006	IBA070004/IBA930007	TMS13F1101P0006	I070004/I930007
Ibadan	2014	2013-0101-8	C1.progeny	IBA13:10101:0008	IBA070004/IBA930007	TMS13F1101P0008	I070004/I930007
Mokwa	2014	2013-0101-9	C1.progeny	MOK13:10101:0009	IBA070004/IBA930007	TMS13F1101P0009	I070004/I930007
Ibadan	2014	2013-0106-1	C1.progeny	IBA13:10106:0001	IBA070004/IBA000350	TMS13F1106P0001	I070004/I000350
Ibadan	2014	2013-0106-10	C1.progeny	IBA13:10106:0010	IBA070004/IBA000350	TMS13F1106P0010	I070004/I000350
Mokwa	2014	2013-0106-11	C1.progeny	MOK13:10106:0011	IBA070004/IBA000350	TMS13F1106P0011	I070004/I000350
Ikenne	2014	2013-0106-12	C1.progeny	IKN13:10106:0012	IBA070004/IBA000350	TMS13F1106P0012	I070004/I000350
Ibadan	2014	2013-0106-13	C1.progeny	IBA13:10106:0013	IBA070004/IBA000350	TMS13F1106P0013	I070004/I000350
Mokwa	2014	2013-0106-14	C1.progeny	MOK13:10106:0014	IBA070004/IBA000350	TMS13F1106P0014	I070004/I000350
Ikenne	2014	2013-0106-15	C1.progeny	IKN13:10106:0015	IBA070004/IBA000350	TMS13F1106P0015	I070004/I000350
Ibadan	2014	2013-0106-16	C1.progeny	IBA13:10106:0016	IBA070004/IBA000350	TMS13F1106P0016	I070004/I000350
Mokwa	2014	2013-0106-2	C1.progeny	MOK13:10106:0002	IBA070004/IBA000350	TMS13F1106P0002	I070004/I000350
Ikenne	2014	2013-0106-3	C1.progeny	IKN13:10106:0003	IBA070004/IBA000350	TMS13F1106P0003	I070004/I000350
Ibadan	2014	2013-0106-4	C1.progeny	IBA13:10106:0004	IBA070004/IBA000350	TMS13F1106P0004	I070004/I000350
Mokwa	2014	2013-0106-5	C1.progeny	MOK13:10106:0005	IBA070004/IBA000350	TMS13F1106P0005	I070004/I000350
Ibadan	2014	2013-0106-7	C1.progeny	IBA13:10106:0007	IBA070004/IBA000350	TMS13F1106P0007	I070004/I000350
Mokwa	2014	2013-0106-8	C1.progeny	MOK13:10106:0008	IBA070004/IBA000350	TMS13F1106P0008	I070004/I000350
Ikenne	2014	2013-0106-9	C1.progeny	IKN13:10106:0009	IBA070004/IBA000350	TMS13F1106P0009	I070004/I000350
Ikenne	2014	2013-0107-11	C1.progeny	IKN13:10107:0011	IBA070004/IBA010046	TMS13F1107P0011	I070004/I010046
Ibadan	2014	2013-0107-3	C1.progeny	IBA13:10107:0003	IBA070004/IBA010046	TMS13F1107P0003	I070004/I010046
Ikenne	2014	2013-0107-5	C1.progeny	IKN13:10107:0005	IBA070004/IBA010046	TMS13F1107P0005	I070004/I010046
Mokwa	2014	2013-0107-7	C1.progeny	MOK13:10107:0007	IBA070004/IBA010046	TMS13F1107P0007	I070004/I010046
Ibadan	2014	2013-0107-9	C1.progeny	IBA13:10107:0009	IBA070004/IBA010046	TMS13F1107P0009	I070004/I010046
Ibadan	2014	2013-0108-1	C1.progeny	IBA13:10108:0001	IBA070004/IBA011412	TMS13F1108P0001	I070004/I011412
Ibadan	2014	2013-0108-10	C1.progeny	IBA13:10108:0010	IBA070004/IBA011412	TMS13F1108P0010	I070004/I011412
Mokwa	2014	2013-0108-11	C1.progeny	MOK13:10108:0011	IBA070004/IBA011412	TMS13F1108P0011	I070004/I011412
Ikenne	2014	2013-0108-12	C1.progeny	IKN13:10108:0012	IBA070004/IBA011412	TMS13F1108P0012	I070004/I011412
Ibadan	2014	2013-0108-13	C1.progeny	IBA13:10108:0013	IBA070004/IBA011412	TMS13F1108P0013	I070004/I011412
Mokwa	2014	2013-0108-14	C1.progeny	MOK13:10108:0014	IBA070004/IBA011412	TMS13F1108P0014	I070004/I011412
Ikenne	2014	2013-0108-15	C1.progeny	IKN13:10108:0015	IBA070004/IBA011412	TMS13F1108P0015	I070004/I011412
Ibadan	2014	2013-0108-16	C1.progeny	IBA13:10108:0016	IBA070004/IBA011412	TMS13F1108P0016	I070004/I011412
Mokwa	2014	2013-0108-17	C1.progeny	MOK13:10108:0017	IBA070004/IBA011412	TMS13F1108P0017	I070004/I011412
Ikenne	2014	2013-0108-18	C1.progeny	IKN13:10108:0018	IBA070004/IBA011412	TMS13F1108P0018	I070004/I011412
Ibadan	2014	2013-0108-19	C1.progeny	IBA13:10108:0019	IBA070004/IBA011412	TMS13F1108P0019	I070004/I011412
Mokwa	2014	2013-0108-2	C1.progeny	MOK13:10108:0002	IBA070004/IBA011412	TMS13F1108P0002	I070004/I011412
Mokwa	2014	2013-0108-20	C1.progeny	MOK13:10108:0020	IBA070004/IBA011412	TMS13F1108P0020	I070004/I011412
Ikenne	2014	2013-0108-21	C1.progeny	IKN13:10108:0021	IBA070004/IBA011412	TMS13F1108P0021	I070004/I011412
Ibadan	2014	2013-0108-22	C1.progeny	IBA13:10108:0022	IBA070004/IBA011412	TMS13F1108P0022	I070004/I011412
Mokwa	2014	2013-0108-23	C1.progeny	MOK13:10108:0023	IBA070004/IBA011412	TMS13F1108P0023	I070004/I011412
Ikenne	2014	2013-0108-24	C1.progeny	IKN13:10108:0024	IBA070004/IBA011412	TMS13F1108P0024	I070004/I011412
Ibadan	2014	2013-0108-25	C1.progeny	IBA13:10108:0025	IBA070004/IBA011412	TMS13F1108P0025	I070004/I011412
Mokwa	2014	2013-0108-26	C1.progeny	MOK13:10108:0026	IBA070004/IBA011412	TMS13F1108P0026	I070004/I011412
Ikenne	2014	2013-0108-3	C1.progeny	IKN13:10108:0003	IBA070004/IBA011412	TMS13F1108P0003	I070004/I011412
Ibadan	2014	2013-0108-4	C1.progeny	IBA13:10108:0004	IBA070004/IBA011412	TMS13F1108P0004	I070004/I011412
Mokwa	2014	2013-0108-5	C1.progeny	MOK13:10108:0005	IBA070004/IBA011412	TMS13F1108P0005	I070004/I011412
Ikenne	2014	2013-0108-6	C1.progeny	IKN13:10108:0006	IBA070004/IBA011412	TMS13F1108P0006	I070004/I011412
Mokwa	2014	2013-0108-8	C1.progeny	MOK13:10108:0008	IBA070004/IBA011412	TMS13F1108P0008	I070004/I011412
Ikenne	2014	2013-0108-9	C1.progeny	IKN13:10108:0009	IBA070004/IBA011412	TMS13F1108P0009	I070004/I011412
Mokwa	2014	2013-0109-1	C1.progeny	MOK13:10109:0001	IBA070004/IBA051553	TMS13F1109P0001	I070004/I051553
Ikenne	2014	2013-0109-11	C1.progeny	IKN13:10109:0011	IBA070004/IBA051553	TMS13F1109P0011	I070004/I051553
Ibadan	2014	2013-0109-12	C1.progeny	IBA13:10109:0012	IBA070004/IBA051553	TMS13F1109P0012	I070004/I051553
Mokwa	2014	2013-0109-13	C1.progeny	MOK13:10109:0013	IBA070004/IBA051553	TMS13F1109P0013	I070004/I051553
Ikenne	2014	2013-0109-14	C1.progeny	IKN13:10109:0014	IBA070004/IBA051553	TMS13F1109P0014	I070004/I051553
Ibadan	2014	2013-0109-15	C1.progeny	IBA13:10109:0015	IBA070004/IBA051553	TMS13F1109P0015	I070004/I051553
Ikenne	2014	2013-0109-2	C1.progeny	IKN13:10109:0002	IBA070004/IBA051553	TMS13F1109P0002	I070004/I051553
Ibadan	2014	2013-0109-3	C1.progeny	IBA13:10109:0003	IBA070004/IBA051553	TMS13F1109P0003	I070004/I051553
Mokwa	2014	2013-0109-4	C1.progeny	MOK13:10109:0004	IBA070004/IBA051553	TMS13F1109P0004	I070004/I051553
Ikenne	2014	2013-0109-5	C1.progeny	IKN13:10109:0005	IBA070004/IBA051553	TMS13F1109P0005	I070004/I051553
Ibadan	2014	2013-0109-6	C1.progeny	IBA13:10109:0006	IBA070004/IBA051553	TMS13F1109P0006	I070004/I051553
Ibadan	2014	2013-0111-1	C1.progeny	IBA13:10111:0001	IBA070126/IBA950279	TMS13F1111P0001	I070126/I950279
Ibadan	2014	2013-0111-10	C1.progeny	IBA13:10111:0010	IBA070126/IBA950279	TMS13F1111P0010	I070126/I950279
Ikenne	2014	2013-0111-12	C1.progeny	IKN13:10111:0012	IBA070126/IBA950279	TMS13F1111P0012	I070126/I950279
Ibadan	2014	2013-0111-13	C1.progeny	IBA13:10111:0013	IBA070126/IBA950279	TMS13F1111P0013	I070126/I950279
Ikenne	2014	2013-0111-15	C1.progeny	IKN13:10111:0015	IBA070126/IBA950279	TMS13F1111P0015	I070126/I950279
Mokwa	2014	2013-0111-2	C1.progeny	MOK13:10111:0002	IBA070126/IBA950279	TMS13F1111P0002	I070126/I950279
Ikenne	2014	2013-0111-3	C1.progeny	IKN13:10111:0003	IBA070126/IBA950279	TMS13F1111P0003	I070126/I950279
Ibadan	2014	2013-0111-4	C1.progeny	IBA13:10111:0004	IBA070126/IBA950279	TMS13F1111P0004	I070126/I950279
Mokwa	2014	2013-0111-5	C1.progeny	MOK13:10111:0005	IBA070126/IBA950279	TMS13F1111P0005	I070126/I950279
Ikenne	2014	2013-0111-6	C1.progeny	IKN13:10111:0006	IBA070126/IBA950279	TMS13F1111P0006	I070126/I950279
Mokwa	2014	2013-0111-8	C1.progeny	MOK13:10111:0008	IBA070126/IBA950279	TMS13F1111P0008	I070126/I950279
Ibadan	2014	2013-0113-1	C1.progeny	IBA13:10113:0001	IBA070126/IBA000350	TMS13F1113P0001	I070126/I000350
Mokwa	2014	2013-0113-2	C1.progeny	MOK13:10113:0002	IBA070126/IBA000350	TMS13F1113P0002	I070126/I000350
Ikenne	2014	2013-0113-3	C1.progeny	IKN13:10113:0003	IBA070126/IBA000350	TMS13F1113P0003	I070126/I000350
Ibadan	2014	2013-0113-4	C1.progeny	IBA13:10113:0004	IBA070126/IBA000350	TMS13F1113P0004	I070126/I000350
Mokwa	2014	2013-0113-5	C1.progeny	MOK13:10113:0005	IBA070126/IBA000350	TMS13F1113P0005	I070126/I000350
Ikenne	2014	2013-0113-6	C1.progeny	IKN13:10113:0006	IBA070126/IBA000350	TMS13F1113P0006	I070126/I000350
Mokwa	2014	2013-0113-8	C1.progeny	MOK13:10113:0008	IBA070126/IBA000350	TMS13F1113P0008	I070126/I000350
Ikenne	2014	2013-0113-9	C1.progeny	IKN13:10113:0009	IBA070126/IBA000350	TMS13F1113P0009	I070126/I000350
Ibadan	2014	2013-0128-1	C1.progeny	IBA13:10128:0001	TMEB 419/TMEB 419	TMS13F1128P0001	TMEB419/TMEB419
Ibadan	2014	2013-0128-10	C1.progeny	IBA13:10128:0010	TMEB 419/TMEB 419	TMS13F1128P0010	TMEB419/TMEB419
Mokwa	2014	2013-0128-11	C1.progeny	MOK13:10128:0011	TMEB 419/TMEB 419	TMS13F1128P0011	TMEB419/TMEB419
Ikenne	2014	2013-0128-12	C1.progeny	IKN13:10128:0012	TMEB 419/TMEB 419	TMS13F1128P0012	TMEB419/TMEB419
Ibadan	2014	2013-0128-13	C1.progeny	IBA13:10128:0013	TMEB 419/TMEB 419	TMS13F1128P0013	TMEB419/TMEB419
Mokwa	2014	2013-0128-14	C1.progeny	MOK13:10128:0014	TMEB 419/TMEB 419	TMS13F1128P0014	TMEB419/TMEB419
Ikenne	2014	2013-0128-15	C1.progeny	IKN13:10128:0015	TMEB 419/TMEB 419	TMS13F1128P0015	TMEB419/TMEB419
Ibadan	2014	2013-0128-16	C1.progeny	IBA13:10128:0016	TMEB 419/TMEB 419	TMS13F1128P0016	TMEB419/TMEB419
Mokwa	2014	2013-0128-17	C1.progeny	MOK13:10128:0017	TMEB 419/TMEB 419	TMS13F1128P0017	TMEB419/TMEB419
Ikenne	2014	2013-0128-18	C1.progeny	IKN13:10128:0018	TMEB 419/TMEB 419	TMS13F1128P0018	TMEB419/TMEB419
Ibadan	2014	2013-0128-19	C1.progeny	IBA13:10128:0019	TMEB 419/TMEB 419	TMS13F1128P0019	TMEB419/TMEB419
Mokwa	2014	2013-0128-2	C1.progeny	MOK13:10128:0002	TMEB 419/TMEB 419	TMS13F1128P0002	TMEB419/TMEB419
Mokwa	2014	2013-0128-20	C1.progeny	MOK13:10128:0020	TMEB 419/TMEB 419	TMS13F1128P0020	TMEB419/TMEB419
Ikenne	2014	2013-0128-3	C1.progeny	IKN13:10128:0003	TMEB 419/TMEB 419	TMS13F1128P0003	TMEB419/TMEB419
Ibadan	2014	2013-0128-4	C1.progeny	IBA13:10128:0004	TMEB 419/TMEB 419	TMS13F1128P0004	TMEB419/TMEB419
Mokwa	2014	2013-0128-5	C1.progeny	MOK13:10128:0005	TMEB 419/TMEB 419	TMS13F1128P0005	TMEB419/TMEB419
Ikenne	2014	2013-0128-6	C1.progeny	IKN13:10128:0006	TMEB 419/TMEB 419	TMS13F1128P0006	TMEB419/TMEB419
Ibadan	2014	2013-0128-7	C1.progeny	IBA13:10128:0007	TMEB 419/TMEB 419	TMS13F1128P0007	TMEB419/TMEB419
Mokwa	2014	2013-0128-8	C1.progeny	MOK13:10128:0008	TMEB 419/TMEB 419	TMS13F1128P0008	TMEB419/TMEB419
Ikenne	2014	2013-0128-9	C1.progeny	IKN13:10128:0009	TMEB 419/TMEB 419	TMS13F1128P0009	TMEB419/TMEB419
Ikenne	2014	2013-0134-1	C1.progeny	IKN13:10134:0001	TMEB 419/IBA020129	TMS13F1134P0001	TMEB419/I020129
Ikenne	2014	2013-0134-10	C1.progeny	IKN13:10134:0010	TMEB 419/IBA020129	TMS13F1134P0010	TMEB419/I020129
Ibadan	2014	2013-0134-11	C1.progeny	IBA13:10134:0011	TMEB 419/IBA020129	TMS13F1134P0011	TMEB419/I020129
Mokwa	2014	2013-0134-12	C1.progeny	MOK13:10134:0012	TMEB 419/IBA020129	TMS13F1134P0012	TMEB419/I020129
Ikenne	2014	2013-0134-13	C1.progeny	IKN13:10134:0013	TMEB 419/IBA020129	TMS13F1134P0013	TMEB419/I020129
Ibadan	2014	2013-0134-14	C1.progeny	IBA13:10134:0014	TMEB 419/IBA020129	TMS13F1134P0014	TMEB419/I020129
Mokwa	2014	2013-0134-15	C1.progeny	MOK13:10134:0015	TMEB 419/IBA020129	TMS13F1134P0015	TMEB419/I020129
Ikenne	2014	2013-0134-16	C1.progeny	IKN13:10134:0016	TMEB 419/IBA020129	TMS13F1134P0016	TMEB419/I020129
Ibadan	2014	2013-0134-2	C1.progeny	IBA13:10134:0002	TMEB 419/IBA020129	TMS13F1134P0002	TMEB419/I020129
Mokwa	2014	2013-0134-3	C1.progeny	MOK13:10134:0003	TMEB 419/IBA020129	TMS13F1134P0003	TMEB419/I020129
Ikenne	2014	2013-0134-4	C1.progeny	IKN13:10134:0004	TMEB 419/IBA020129	TMS13F1134P0004	TMEB419/I020129
Ibadan	2014	2013-0134-5	C1.progeny	IBA13:10134:0005	TMEB 419/IBA020129	TMS13F1134P0005	TMEB419/I020129
Mokwa	2014	2013-0134-6	C1.progeny	MOK13:10134:0006	TMEB 419/IBA020129	TMS13F1134P0006	TMEB419/I020129
Ikenne	2014	2013-0134-7	C1.progeny	IKN13:10134:0007	TMEB 419/IBA020129	TMS13F1134P0007	TMEB419/I020129
Ibadan	2014	2013-0134-8	C1.progeny	IBA13:10134:0008	TMEB 419/IBA020129	TMS13F1134P0008	TMEB419/I020129
Mokwa	2014	2013-0134-9	C1.progeny	MOK13:10134:0009	TMEB 419/IBA020129	TMS13F1134P0009	TMEB419/I020129
Ibadan	2014	2013-0149-1	C1.progeny	IBA13:10149:0001	MOK980004/IBA020129	TMS13F1149P0001	M980004/I020129
Ibadan	2014	2013-0149-10	C1.progeny	IBA13:10149:0010	MOK980004/IBA020129	TMS13F1149P0010	M980004/I020129
Mokwa	2014	2013-0149-11	C1.progeny	MOK13:10149:0011	MOK980004/IBA020129	TMS13F1149P0011	M980004/I020129
Ikenne	2014	2013-0149-12	C1.progeny	IKN13:10149:0012	MOK980004/IBA020129	TMS13F1149P0012	M980004/I020129
Ibadan	2014	2013-0149-13	C1.progeny	IBA13:10149:0013	MOK980004/IBA020129	TMS13F1149P0013	M980004/I020129
Mokwa	2014	2013-0149-14	C1.progeny	MOK13:10149:0014	MOK980004/IBA020129	TMS13F1149P0014	M980004/I020129
Ikenne	2014	2013-0149-15	C1.progeny	IKN13:10149:0015	MOK980004/IBA020129	TMS13F1149P0015	M980004/I020129
Mokwa	2014	2013-0149-2	C1.progeny	MOK13:10149:0002	MOK980004/IBA020129	TMS13F1149P0002	M980004/I020129
Ikenne	2014	2013-0149-3	C1.progeny	IKN13:10149:0003	MOK980004/IBA020129	TMS13F1149P0003	M980004/I020129
Ibadan	2014	2013-0149-4	C1.progeny	IBA13:10149:0004	MOK980004/IBA020129	TMS13F1149P0004	M980004/I020129
Mokwa	2014	2013-0149-5	C1.progeny	MOK13:10149:0005	MOK980004/IBA020129	TMS13F1149P0005	M980004/I020129
Ikenne	2014	2013-0149-6	C1.progeny	IKN13:10149:0006	MOK980004/IBA020129	TMS13F1149P0006	M980004/I020129
Ibadan	2014	2013-0149-7	C1.progeny	IBA13:10149:0007	MOK980004/IBA020129	TMS13F1149P0007	M980004/I020129
Ikenne	2014	2013-0149-9	C1.progeny	IKN13:10149:0009	MOK980004/IBA020129	TMS13F1149P0009	M980004/I020129
Ikenne	2014	2013-0151-1	C1.progeny	IKN13:10151:0001	MOK980068/MOK980068	TMS13F1151P0001	M980068/M980068
Ikenne	2014	2013-0151-10	C1.progeny	IKN13:10151:0010	MOK980068/MOK980068	TMS13F1151P0010	M980068/M980068
Ibadan	2014	2013-0151-11	C1.progeny	IBA13:10151:0011	MOK980068/MOK980068	TMS13F1151P0011	M980068/M980068
Mokwa	2014	2013-0151-12	C1.progeny	MOK13:10151:0012	MOK980068/MOK980068	TMS13F1151P0012	M980068/M980068
Ikenne	2014	2013-0151-13	C1.progeny	IKN13:10151:0013	MOK980068/MOK980068	TMS13F1151P0013	M980068/M980068
Ibadan	2014	2013-0151-14	C1.progeny	IBA13:10151:0014	MOK980068/MOK980068	TMS13F1151P0014	M980068/M980068
Mokwa	2014	2013-0151-15	C1.progeny	MOK13:10151:0015	MOK980068/MOK980068	TMS13F1151P0015	M980068/M980068
Ikenne	2014	2013-0151-16	C1.progeny	IKN13:10151:0016	MOK980068/MOK980068	TMS13F1151P0016	M980068/M980068
Mokwa	2014	2013-0151-18	C1.progeny	MOK13:10151:0018	MOK980068/MOK980068	TMS13F1151P0018	M980068/M980068
Ikenne	2014	2013-0151-19	C1.progeny	IKN13:10151:0019	MOK980068/MOK980068	TMS13F1151P0019	M980068/M980068
Ibadan	2014	2013-0151-2	C1.progeny	IBA13:10151:0002	MOK980068/MOK980068	TMS13F1151P0002	M980068/M980068
Ibadan	2014	2013-0151-20	C1.progeny	IBA13:10151:0020	MOK980068/MOK980068	TMS13F1151P0020	M980068/M980068
Mokwa	2014	2013-0151-21	C1.progeny	MOK13:10151:0021	MOK980068/MOK980068	TMS13F1151P0021	M980068/M980068
Ikenne	2014	2013-0151-22	C1.progeny	IKN13:10151:0022	MOK980068/MOK980068	TMS13F1151P0022	M980068/M980068
Ibadan	2014	2013-0151-23	C1.progeny	IBA13:10151:0023	MOK980068/MOK980068	TMS13F1151P0023	M980068/M980068
Ikenne	2014	2013-0151-25	C1.progeny	IKN13:10151:0025	MOK980068/MOK980068	TMS13F1151P0025	M980068/M980068
Ibadan	2014	2013-0151-26	C1.progeny	IBA13:10151:0026	MOK980068/MOK980068	TMS13F1151P0026	M980068/M980068
Mokwa	2014	2013-0151-27	C1.progeny	MOK13:10151:0027	MOK980068/MOK980068	TMS13F1151P0027	M980068/M980068
Ikenne	2014	2013-0151-28	C1.progeny	IKN13:10151:0028	MOK980068/MOK980068	TMS13F1151P0028	M980068/M980068
Ibadan	2014	2013-0151-29	C1.progeny	IBA13:10151:0029	MOK980068/MOK980068	TMS13F1151P0029	M980068/M980068
Mokwa	2014	2013-0151-3	C1.progeny	MOK13:10151:0003	MOK980068/MOK980068	TMS13F1151P0003	M980068/M980068
Mokwa	2014	2013-0151-30	C1.progeny	MOK13:10151:0030	MOK980068/MOK980068	TMS13F1151P0030	M980068/M980068
Ikenne	2014	2013-0151-31	C1.progeny	IKN13:10151:0031	MOK980068/MOK980068	TMS13F1151P0031	M980068/M980068
Ibadan	2014	2013-0151-32	C1.progeny	IBA13:10151:0032	MOK980068/MOK980068	TMS13F1151P0032	M980068/M980068
Mokwa	2014	2013-0151-33	C1.progeny	MOK13:10151:0033	MOK980068/MOK980068	TMS13F1151P0033	M980068/M980068
Ikenne	2014	2013-0151-34	C1.progeny	IKN13:10151:0034	MOK980068/MOK980068	TMS13F1151P0034	M980068/M980068
Ibadan	2014	2013-0151-35	C1.progeny	IBA13:10151:0035	MOK980068/MOK980068	TMS13F1151P0035	M980068/M980068
Mokwa	2014	2013-0151-36	C1.progeny	MOK13:10151:0036	MOK980068/MOK980068	TMS13F1151P0036	M980068/M980068
Ikenne	2014	2013-0151-37	C1.progeny	IKN13:10151:0037	MOK980068/MOK980068	TMS13F1151P0037	M980068/M980068
Ibadan	2014	2013-0151-38	C1.progeny	IBA13:10151:0038	MOK980068/MOK980068	TMS13F1151P0038	M980068/M980068
Mokwa	2014	2013-0151-39	C1.progeny	MOK13:10151:0039	MOK980068/MOK980068	TMS13F1151P0039	M980068/M980068
Ikenne	2014	2013-0151-4	C1.progeny	IKN13:10151:0004	MOK980068/MOK980068	TMS13F1151P0004	M980068/M980068
Ikenne	2014	2013-0151-40	C1.progeny	IKN13:10151:0040	MOK980068/MOK980068	TMS13F1151P0040	M980068/M980068
Ibadan	2014	2013-0151-41	C1.progeny	IBA13:10151:0041	MOK980068/MOK980068	TMS13F1151P0041	M980068/M980068
Mokwa	2014	2013-0151-42	C1.progeny	MOK13:10151:0042	MOK980068/MOK980068	TMS13F1151P0042	M980068/M980068
Ikenne	2014	2013-0151-43	C1.progeny	IKN13:10151:0043	MOK980068/MOK980068	TMS13F1151P0043	M980068/M980068
Ibadan	2014	2013-0151-44	C1.progeny	IBA13:10151:0044	MOK980068/MOK980068	TMS13F1151P0044	M980068/M980068
Mokwa	2014	2013-0151-45	C1.progeny	MOK13:10151:0045	MOK980068/MOK980068	TMS13F1151P0045	M980068/M980068
Ikenne	2014	2013-0151-46	C1.progeny	IKN13:10151:0046	MOK980068/MOK980068	TMS13F1151P0046	M980068/M980068
Mokwa	2014	2013-0151-48	C1.progeny	MOK13:10151:0048	MOK980068/MOK980068	TMS13F1151P0048	M980068/M980068
Ikenne	2014	2013-0151-49	C1.progeny	IKN13:10151:0049	MOK980068/MOK980068	TMS13F1151P0049	M980068/M980068
Ibadan	2014	2013-0151-5	C1.progeny	IBA13:10151:0005	MOK980068/MOK980068	TMS13F1151P0005	M980068/M980068
Ibadan	2014	2013-0151-50	C1.progeny	IBA13:10151:0050	MOK980068/MOK980068	TMS13F1151P0050	M980068/M980068
Mokwa	2014	2013-0151-51	C1.progeny	MOK13:10151:0051	MOK980068/MOK980068	TMS13F1151P0051	M980068/M980068
Ikenne	2014	2013-0151-52	C1.progeny	IKN13:10151:0052	MOK980068/MOK980068	TMS13F1151P0052	M980068/M980068
Ibadan	2014	2013-0151-53	C1.progeny	IBA13:10151:0053	MOK980068/MOK980068	TMS13F1151P0053	M980068/M980068
Mokwa	2014	2013-0151-54	C1.progeny	MOK13:10151:0054	MOK980068/MOK980068	TMS13F1151P0054	M980068/M980068
Ikenne	2014	2013-0151-55	C1.progeny	IKN13:10151:0055	MOK980068/MOK980068	TMS13F1151P0055	M980068/M980068
Ibadan	2014	2013-0151-56	C1.progeny	IBA13:10151:0056	MOK980068/MOK980068	TMS13F1151P0056	M980068/M980068
Mokwa	2014	2013-0151-57	C1.progeny	MOK13:10151:0057	MOK980068/MOK980068	TMS13F1151P0057	M980068/M980068
Ibadan	2014	2013-0151-59	C1.progeny	IBA13:10151:0059	MOK980068/MOK980068	TMS13F1151P0059	M980068/M980068
Mokwa	2014	2013-0151-6	C1.progeny	MOK13:10151:0006	MOK980068/MOK980068	TMS13F1151P0006	M980068/M980068
Mokwa	2014	2013-0151-60	C1.progeny	MOK13:10151:0060	MOK980068/MOK980068	TMS13F1151P0060	M980068/M980068
Ibadan	2014	2013-0151-62	C1.progeny	IBA13:10151:0062	MOK980068/MOK980068	TMS13F1151P0062	M980068/M980068
Mokwa	2014	2013-0151-63	C1.progeny	MOK13:10151:0063	MOK980068/MOK980068	TMS13F1151P0063	M980068/M980068
Ikenne	2014	2013-0151-64	C1.progeny	IKN13:10151:0064	MOK980068/MOK980068	TMS13F1151P0064	M980068/M980068
Ibadan	2014	2013-0151-65	C1.progeny	IBA13:10151:0065	MOK980068/MOK980068	TMS13F1151P0065	M980068/M980068
Mokwa	2014	2013-0151-66	C1.progeny	MOK13:10151:0066	MOK980068/MOK980068	TMS13F1151P0066	M980068/M980068
Ikenne	2014	2013-0151-7	C1.progeny	IKN13:10151:0007	MOK980068/MOK980068	TMS13F1151P0007	M980068/M980068
Ibadan	2014	2013-0151-8	C1.progeny	IBA13:10151:0008	MOK980068/MOK980068	TMS13F1151P0008	M980068/M980068
Ibadan	2014	2013-0153-1	C1.progeny	IBA13:10153:0001	IBA993073/IBA940006	TMS13F1153P0001	I993073/I940006
Ibadan	2014	2013-0153-10	C1.progeny	IBA13:10153:0010	IBA993073/IBA940006	TMS13F1153P0010	I993073/I940006
Mokwa	2014	2013-0153-2	C1.progeny	MOK13:10153:0002	IBA993073/IBA940006	TMS13F1153P0002	I993073/I940006
Ibadan	2014	2013-0153-4	C1.progeny	IBA13:10153:0004	IBA993073/IBA940006	TMS13F1153P0004	I993073/I940006
Mokwa	2014	2013-0153-5	C1.progeny	MOK13:10153:0005	IBA993073/IBA940006	TMS13F1153P0005	I993073/I940006
Mokwa	2014	2013-0153-8	C1.progeny	MOK13:10153:0008	IBA993073/IBA940006	TMS13F1153P0008	I993073/I940006
Ikenne	2014	2013-0153-9	C1.progeny	IKN13:10153:0009	IBA993073/IBA940006	TMS13F1153P0009	I993073/I940006
Ikenne	2014	2013-0154-1	C1.progeny	IKN13:10154:0001	IBA993073/IBA970425	TMS13F1154P0001	I993073/I970425
Ikenne	2014	2013-0154-10	C1.progeny	IKN13:10154:0010	IBA993073/IBA970425	TMS13F1154P0010	I993073/I970425
Ibadan	2014	2013-0154-11	C1.progeny	IBA13:10154:0011	IBA993073/IBA970425	TMS13F1154P0011	I993073/I970425
Mokwa	2014	2013-0154-3	C1.progeny	MOK13:10154:0003	IBA993073/IBA970425	TMS13F1154P0003	I993073/I970425
Ikenne	2014	2013-0154-4	C1.progeny	IKN13:10154:0004	IBA993073/IBA970425	TMS13F1154P0004	I993073/I970425
Mokwa	2014	2013-0154-6	C1.progeny	MOK13:10154:0006	IBA993073/IBA970425	TMS13F1154P0006	I993073/I970425
Ikenne	2014	2013-0154-7	C1.progeny	IKN13:10154:0007	IBA993073/IBA970425	TMS13F1154P0007	I993073/I970425
Ibadan	2014	2013-0154-8	C1.progeny	IBA13:10154:0008	IBA993073/IBA970425	TMS13F1154P0008	I993073/I970425
Mokwa	2014	2013-0154-9	C1.progeny	MOK13:10154:0009	IBA993073/IBA970425	TMS13F1154P0009	I993073/I970425
Mokwa	2014	2013-0160-1	C1.progeny	MOK13:10160:0001	IBA993073/IBA051740	TMS13F1160P0001	I993073/I051740
Mokwa	2014	2013-0160-10	C1.progeny	MOK13:10160:0010	IBA993073/IBA051740	TMS13F1160P0010	I993073/I051740
Ikenne	2014	2013-0160-11	C1.progeny	IKN13:10160:0011	IBA993073/IBA051740	TMS13F1160P0011	I993073/I051740
Ikenne	2014	2013-0160-2	C1.progeny	IKN13:10160:0002	IBA993073/IBA051740	TMS13F1160P0002	I993073/I051740
Mokwa	2014	2013-0160-4	C1.progeny	MOK13:10160:0004	IBA993073/IBA051740	TMS13F1160P0004	I993073/I051740
Ikenne	2014	2013-0160-5	C1.progeny	IKN13:10160:0005	IBA993073/IBA051740	TMS13F1160P0005	I993073/I051740
Ibadan	2014	2013-0176-1	C1.progeny	IBA13:10176:0001	IBA020431/IBA960023	TMS13F1176P0001	I020431/I960023
Ibadan	2014	2013-0176-10	C1.progeny	IBA13:10176:0010	IBA020431/IBA960023	TMS13F1176P0010	I020431/I960023
Mokwa	2014	2013-0176-2	C1.progeny	MOK13:10176:0002	IBA020431/IBA960023	TMS13F1176P0002	I020431/I960023
Ibadan	2014	2013-0176-4	C1.progeny	IBA13:10176:0004	IBA020431/IBA960023	TMS13F1176P0004	I020431/I960023
Mokwa	2014	2013-0176-5	C1.progeny	MOK13:10176:0005	IBA020431/IBA960023	TMS13F1176P0005	I020431/I960023
Ikenne	2014	2013-0176-6	C1.progeny	IKN13:10176:0006	IBA020431/IBA960023	TMS13F1176P0006	I020431/I960023
Ibadan	2014	2013-0176-7	C1.progeny	IBA13:10176:0007	IBA020431/IBA960023	TMS13F1176P0007	I020431/I960023
Mokwa	2014	2013-0176-8	C1.progeny	MOK13:10176:0008	IBA020431/IBA960023	TMS13F1176P0008	I020431/I960023
Ikenne	2014	2013-0176-9	C1.progeny	IKN13:10176:0009	IBA020431/IBA960023	TMS13F1176P0009	I020431/I960023
Mokwa	2014	2013-0194-1	C1.progeny	MOK13:10194:0001	IBA011412/MOK970806	TMS13F1194P0001	I011412/MM970806
Mokwa	2014	2013-0194-10	C1.progeny	MOK13:10194:0010	IBA011412/MOK970806	TMS13F1194P0010	I011412/MM970806
Ikenne	2014	2013-0194-11	C1.progeny	IKN13:10194:0011	IBA011412/MOK970806	TMS13F1194P0011	I011412/MM970806
Ibadan	2014	2013-0194-12	C1.progeny	IBA13:10194:0012	IBA011412/MOK970806	TMS13F1194P0012	I011412/MM970806
Mokwa	2014	2013-0194-13	C1.progeny	MOK13:10194:0013	IBA011412/MOK970806	TMS13F1194P0013	I011412/MM970806
Ikenne	2014	2013-0194-14	C1.progeny	IKN13:10194:0014	IBA011412/MOK970806	TMS13F1194P0014	I011412/MM970806
Ibadan	2014	2013-0194-15	C1.progeny	IBA13:10194:0015	IBA011412/MOK970806	TMS13F1194P0015	I011412/MM970806
Mokwa	2014	2013-0194-16	C1.progeny	MOK13:10194:0016	IBA011412/MOK970806	TMS13F1194P0016	I011412/MM970806
Ikenne	2014	2013-0194-17	C1.progeny	IKN13:10194:0017	IBA011412/MOK970806	TMS13F1194P0017	I011412/MM970806
Ibadan	2014	2013-0194-18	C1.progeny	IBA13:10194:0018	IBA011412/MOK970806	TMS13F1194P0018	I011412/MM970806
Ikenne	2014	2013-0194-2	C1.progeny	IKN13:10194:0002	IBA011412/MOK970806	TMS13F1194P0002	I011412/MM970806
Ibadan	2014	2013-0194-3	C1.progeny	IBA13:10194:0003	IBA011412/MOK970806	TMS13F1194P0003	I011412/MM970806
Mokwa	2014	2013-0194-4	C1.progeny	MOK13:10194:0004	IBA011412/MOK970806	TMS13F1194P0004	I011412/MM970806
Ikenne	2014	2013-0194-5	C1.progeny	IKN13:10194:0005	IBA011412/MOK970806	TMS13F1194P0005	I011412/MM970806
Mokwa	2014	2013-0194-7	C1.progeny	MOK13:10194:0007	IBA011412/MOK970806	TMS13F1194P0007	I011412/MM970806
Ikenne	2014	2013-0194-8	C1.progeny	IKN13:10194:0008	IBA011412/MOK970806	TMS13F1194P0008	I011412/MM970806
Ibadan	2014	2013-0194-9	C1.progeny	IBA13:10194:0009	IBA011412/MOK970806	TMS13F1194P0009	I011412/MM970806
Ibadan	2014	2013-0195-1	C1.progeny	IBA13:10195:0001	IBA011412/IBA971228	TMS13F1195P0001	I011412/I971228
Ibadan	2014	2013-0195-10	C1.progeny	IBA13:10195:0010	IBA011412/IBA971228	TMS13F1195P0010	I011412/I971228
Ikenne	2014	2013-0195-12	C1.progeny	IKN13:10195:0012	IBA011412/IBA971228	TMS13F1195P0012	I011412/I971228
Ibadan	2014	2013-0195-13	C1.progeny	IBA13:10195:0013	IBA011412/IBA971228	TMS13F1195P0013	I011412/I971228
Mokwa	2014	2013-0195-14	C1.progeny	MOK13:10195:0014	IBA011412/IBA971228	TMS13F1195P0014	I011412/I971228
Ikenne	2014	2013-0195-15	C1.progeny	IKN13:10195:0015	IBA011412/IBA971228	TMS13F1195P0015	I011412/I971228
Mokwa	2014	2013-0195-2	C1.progeny	MOK13:10195:0002	IBA011412/IBA971228	TMS13F1195P0002	I011412/I971228
Ikenne	2014	2013-0195-3	C1.progeny	IKN13:10195:0003	IBA011412/IBA971228	TMS13F1195P0003	I011412/I971228
Ibadan	2014	2013-0195-4	C1.progeny	IBA13:10195:0004	IBA011412/IBA971228	TMS13F1195P0004	I011412/I971228
Mokwa	2014	2013-0195-5	C1.progeny	MOK13:10195:0005	IBA011412/IBA971228	TMS13F1195P0005	I011412/I971228
Ikenne	2014	2013-0195-6	C1.progeny	IKN13:10195:0006	IBA011412/IBA971228	TMS13F1195P0006	I011412/I971228
Ibadan	2014	2013-0195-7	C1.progeny	IBA13:10195:0007	IBA011412/IBA971228	TMS13F1195P0007	I011412/I971228
Ikenne	2014	2013-0195-9	C1.progeny	IKN13:10195:0009	IBA011412/IBA971228	TMS13F1195P0009	I011412/I971228
Mokwa	2014	2013-0198-1	C1.progeny	MOK13:10198:0001	IBA011412/MOK980068	TMS13F1198P0001	I011412/M980068
Mokwa	2014	2013-0198-10	C1.progeny	MOK13:10198:0010	IBA011412/MOK980068	TMS13F1198P0010	I011412/M980068
Ikenne	2014	2013-0198-2	C1.progeny	IKN13:10198:0002	IBA011412/MOK980068	TMS13F1198P0002	I011412/M980068
Ibadan	2014	2013-0198-3	C1.progeny	IBA13:10198:0003	IBA011412/MOK980068	TMS13F1198P0003	I011412/M980068
Mokwa	2014	2013-0198-4	C1.progeny	MOK13:10198:0004	IBA011412/MOK980068	TMS13F1198P0004	I011412/M980068
Ikenne	2014	2013-0198-5	C1.progeny	IKN13:10198:0005	IBA011412/MOK980068	TMS13F1198P0005	I011412/M980068
Ibadan	2014	2013-0198-6	C1.progeny	IBA13:10198:0006	IBA011412/MOK980068	TMS13F1198P0006	I011412/M980068
Mokwa	2014	2013-0198-7	C1.progeny	MOK13:10198:0007	IBA011412/MOK980068	TMS13F1198P0007	I011412/M980068
Ikenne	2014	2013-0198-8	C1.progeny	IKN13:10198:0008	IBA011412/MOK980068	TMS13F1198P0008	I011412/M980068
Ibadan	2014	2013-0198-9	C1.progeny	IBA13:10198:0009	IBA011412/MOK980068	TMS13F1198P0009	I011412/M980068
Mokwa	2014	2013-0202-1	C1.progeny	MOK13:10202:0001	IBA011412/MOK990268	TMS13F1202P0001	I011412/MM990268
Mokwa	2014	2013-0202-10	C1.progeny	MOK13:10202:0010	IBA011412/MOK990268	TMS13F1202P0010	I011412/MM990268
Ikenne	2014	2013-0202-11	C1.progeny	IKN13:10202:0011	IBA011412/MOK990268	TMS13F1202P0011	I011412/MM990268
Ibadan	2014	2013-0202-12	C1.progeny	IBA13:10202:0012	IBA011412/MOK990268	TMS13F1202P0012	I011412/MM990268
Mokwa	2014	2013-0202-13	C1.progeny	MOK13:10202:0013	IBA011412/MOK990268	TMS13F1202P0013	I011412/MM990268
Ikenne	2014	2013-0202-14	C1.progeny	IKN13:10202:0014	IBA011412/MOK990268	TMS13F1202P0014	I011412/MM990268
Mokwa	2014	2013-0202-16	C1.progeny	MOK13:10202:0016	IBA011412/MOK990268	TMS13F1202P0016	I011412/MM990268
Ikenne	2014	2013-0202-17	C1.progeny	IKN13:10202:0017	IBA011412/MOK990268	TMS13F1202P0017	I011412/MM990268
Ibadan	2014	2013-0202-18	C1.progeny	IBA13:10202:0018	IBA011412/MOK990268	TMS13F1202P0018	I011412/MM990268
Mokwa	2014	2013-0202-19	C1.progeny	MOK13:10202:0019	IBA011412/MOK990268	TMS13F1202P0019	I011412/MM990268
Ikenne	2014	2013-0202-2	C1.progeny	IKN13:10202:0002	IBA011412/MOK990268	TMS13F1202P0002	I011412/MM990268
Ikenne	2014	2013-0202-20	C1.progeny	IKN13:10202:0020	IBA011412/MOK990268	TMS13F1202P0020	I011412/MM990268
Ibadan	2014	2013-0202-21	C1.progeny	IBA13:10202:0021	IBA011412/MOK990268	TMS13F1202P0021	I011412/MM990268
Mokwa	2014	2013-0202-22	C1.progeny	MOK13:10202:0022	IBA011412/MOK990268	TMS13F1202P0022	I011412/MM990268
Ikenne	2014	2013-0202-23	C1.progeny	IKN13:10202:0023	IBA011412/MOK990268	TMS13F1202P0023	I011412/MM990268
Ibadan	2014	2013-0202-24	C1.progeny	IBA13:10202:0024	IBA011412/MOK990268	TMS13F1202P0024	I011412/MM990268
Mokwa	2014	2013-0202-25	C1.progeny	MOK13:10202:0025	IBA011412/MOK990268	TMS13F1202P0025	I011412/MM990268
Ikenne	2014	2013-0202-26	C1.progeny	IKN13:10202:0026	IBA011412/MOK990268	TMS13F1202P0026	I011412/MM990268
Ibadan	2014	2013-0202-27	C1.progeny	IBA13:10202:0027	IBA011412/MOK990268	TMS13F1202P0027	I011412/MM990268
Mokwa	2014	2013-0202-28	C1.progeny	MOK13:10202:0028	IBA011412/MOK990268	TMS13F1202P0028	I011412/MM990268
Ikenne	2014	2013-0202-29	C1.progeny	IKN13:10202:0029	IBA011412/MOK990268	TMS13F1202P0029	I011412/MM990268
Ibadan	2014	2013-0202-3	C1.progeny	IBA13:10202:0003	IBA011412/MOK990268	TMS13F1202P0003	I011412/MM990268
Mokwa	2014	2013-0202-31	C1.progeny	MOK13:10202:0031	IBA011412/MOK990268	TMS13F1202P0031	I011412/MM990268
Ikenne	2014	2013-0202-32	C1.progeny	IKN13:10202:0032	IBA011412/MOK990268	TMS13F1202P0032	I011412/MM990268
Ibadan	2014	2013-0202-33	C1.progeny	IBA13:10202:0033	IBA011412/MOK990268	TMS13F1202P0033	I011412/MM990268
Mokwa	2014	2013-0202-34	C1.progeny	MOK13:10202:0034	IBA011412/MOK990268	TMS13F1202P0034	I011412/MM990268
Ikenne	2014	2013-0202-35	C1.progeny	IKN13:10202:0035	IBA011412/MOK990268	TMS13F1202P0035	I011412/MM990268
Ibadan	2014	2013-0202-36	C1.progeny	IBA13:10202:0036	IBA011412/MOK990268	TMS13F1202P0036	I011412/MM990268
Mokwa	2014	2013-0202-37	C1.progeny	MOK13:10202:0037	IBA011412/MOK990268	TMS13F1202P0037	I011412/MM990268
Ikenne	2014	2013-0202-38	C1.progeny	IKN13:10202:0038	IBA011412/MOK990268	TMS13F1202P0038	I011412/MM990268
Ibadan	2014	2013-0202-39	C1.progeny	IBA13:10202:0039	IBA011412/MOK990268	TMS13F1202P0039	I011412/MM990268
Mokwa	2014	2013-0202-4	C1.progeny	MOK13:10202:0004	IBA011412/MOK990268	TMS13F1202P0004	I011412/MM990268
Mokwa	2014	2013-0202-40	C1.progeny	MOK13:10202:0040	IBA011412/MOK990268	TMS13F1202P0040	I011412/MM990268
Ikenne	2014	2013-0202-41	C1.progeny	IKN13:10202:0041	IBA011412/MOK990268	TMS13F1202P0041	I011412/MM990268
Ibadan	2014	2013-0202-42	C1.progeny	IBA13:10202:0042	IBA011412/MOK990268	TMS13F1202P0042	I011412/MM990268
Mokwa	2014	2013-0202-43	C1.progeny	MOK13:10202:0043	IBA011412/MOK990268	TMS13F1202P0043	I011412/MM990268
Ikenne	2014	2013-0202-44	C1.progeny	IKN13:10202:0044	IBA011412/MOK990268	TMS13F1202P0044	I011412/MM990268
Ibadan	2014	2013-0202-45	C1.progeny	IBA13:10202:0045	IBA011412/MOK990268	TMS13F1202P0045	I011412/MM990268
Ikenne	2014	2013-0202-47	C1.progeny	IKN13:10202:0047	IBA011412/MOK990268	TMS13F1202P0047	I011412/MM990268
Ibadan	2014	2013-0202-48	C1.progeny	IBA13:10202:0048	IBA011412/MOK990268	TMS13F1202P0048	I011412/MM990268
Mokwa	2014	2013-0202-49	C1.progeny	MOK13:10202:0049	IBA011412/MOK990268	TMS13F1202P0049	I011412/MM990268
Ikenne	2014	2013-0202-5	C1.progeny	IKN13:10202:0005	IBA011412/MOK990268	TMS13F1202P0005	I011412/MM990268
Ikenne	2014	2013-0202-50	C1.progeny	IKN13:10202:0050	IBA011412/MOK990268	TMS13F1202P0050	I011412/MM990268
Mokwa	2014	2013-0202-52	C1.progeny	MOK13:10202:0052	IBA011412/MOK990268	TMS13F1202P0052	I011412/MM990268
Ikenne	2014	2013-0202-53	C1.progeny	IKN13:10202:0053	IBA011412/MOK990268	TMS13F1202P0053	I011412/MM990268
Ibadan	2014	2013-0202-54	C1.progeny	IBA13:10202:0054	IBA011412/MOK990268	TMS13F1202P0054	I011412/MM990268
Mokwa	2014	2013-0202-55	C1.progeny	MOK13:10202:0055	IBA011412/MOK990268	TMS13F1202P0055	I011412/MM990268
Ibadan	2014	2013-0202-6	C1.progeny	IBA13:10202:0006	IBA011412/MOK990268	TMS13F1202P0006	I011412/MM990268
Mokwa	2014	2013-0202-7	C1.progeny	MOK13:10202:0007	IBA011412/MOK990268	TMS13F1202P0007	I011412/MM990268
Ikenne	2014	2013-0202-8	C1.progeny	IKN13:10202:0008	IBA011412/MOK990268	TMS13F1202P0008	I011412/MM990268
Ibadan	2014	2013-0202-9	C1.progeny	IBA13:10202:0009	IBA011412/MOK990268	TMS13F1202P0009	I011412/MM990268
Ikenne	2014	2013-0203-1	C1.progeny	IKN13:10203:0001	IBA011412/MOK990477	TMS13F1203P0001	I011412/MM990477
Ikenne	2014	2013-0203-10	C1.progeny	IKN13:10203:0010	IBA011412/MOK990477	TMS13F1203P0010	I011412/MM990477
Ibadan	2014	2013-0203-11	C1.progeny	IBA13:10203:0011	IBA011412/MOK990477	TMS13F1203P0011	I011412/MM990477
Mokwa	2014	2013-0203-12	C1.progeny	MOK13:10203:0012	IBA011412/MOK990477	TMS13F1203P0012	I011412/MM990477
Ikenne	2014	2013-0203-13	C1.progeny	IKN13:10203:0013	IBA011412/MOK990477	TMS13F1203P0013	I011412/MM990477
Ibadan	2014	2013-0203-14	C1.progeny	IBA13:10203:0014	IBA011412/MOK990477	TMS13F1203P0014	I011412/MM990477
Mokwa	2014	2013-0203-15	C1.progeny	MOK13:10203:0015	IBA011412/MOK990477	TMS13F1203P0015	I011412/MM990477
Ikenne	2014	2013-0203-16	C1.progeny	IKN13:10203:0016	IBA011412/MOK990477	TMS13F1203P0016	I011412/MM990477
Ibadan	2014	2013-0203-17	C1.progeny	IBA13:10203:0017	IBA011412/MOK990477	TMS13F1203P0017	I011412/MM990477
Mokwa	2014	2013-0203-18	C1.progeny	MOK13:10203:0018	IBA011412/MOK990477	TMS13F1203P0018	I011412/MM990477
Ikenne	2014	2013-0203-19	C1.progeny	IKN13:10203:0019	IBA011412/MOK990477	TMS13F1203P0019	I011412/MM990477
Ibadan	2014	2013-0203-2	C1.progeny	IBA13:10203:0002	IBA011412/MOK990477	TMS13F1203P0002	I011412/MM990477
Ibadan	2014	2013-0203-20	C1.progeny	IBA13:10203:0020	IBA011412/MOK990477	TMS13F1203P0020	I011412/MM990477
Mokwa	2014	2013-0203-21	C1.progeny	MOK13:10203:0021	IBA011412/MOK990477	TMS13F1203P0021	I011412/MM990477
Ikenne	2014	2013-0203-22	C1.progeny	IKN13:10203:0022	IBA011412/MOK990477	TMS13F1203P0022	I011412/MM990477
Mokwa	2014	2013-0203-24	C1.progeny	MOK13:10203:0024	IBA011412/MOK990477	TMS13F1203P0024	I011412/MM990477
Ikenne	2014	2013-0203-25	C1.progeny	IKN13:10203:0025	IBA011412/MOK990477	TMS13F1203P0025	I011412/MM990477
Ibadan	2014	2013-0203-26	C1.progeny	IBA13:10203:0026	IBA011412/MOK990477	TMS13F1203P0026	I011412/MM990477
Mokwa	2014	2013-0203-27	C1.progeny	MOK13:10203:0027	IBA011412/MOK990477	TMS13F1203P0027	I011412/MM990477
Ikenne	2014	2013-0203-28	C1.progeny	IKN13:10203:0028	IBA011412/MOK990477	TMS13F1203P0028	I011412/MM990477
Ibadan	2014	2013-0203-29	C1.progeny	IBA13:10203:0029	IBA011412/MOK990477	TMS13F1203P0029	I011412/MM990477
Mokwa	2014	2013-0203-3	C1.progeny	MOK13:10203:0003	IBA011412/MOK990477	TMS13F1203P0003	I011412/MM990477
Mokwa	2014	2013-0203-30	C1.progeny	MOK13:10203:0030	IBA011412/MOK990477	TMS13F1203P0030	I011412/MM990477
Ikenne	2014	2013-0203-31	C1.progeny	IKN13:10203:0031	IBA011412/MOK990477	TMS13F1203P0031	I011412/MM990477
Ibadan	2014	2013-0203-32	C1.progeny	IBA13:10203:0032	IBA011412/MOK990477	TMS13F1203P0032	I011412/MM990477
Mokwa	2014	2013-0203-33	C1.progeny	MOK13:10203:0033	IBA011412/MOK990477	TMS13F1203P0033	I011412/MM990477
Ikenne	2014	2013-0203-34	C1.progeny	IKN13:10203:0034	IBA011412/MOK990477	TMS13F1203P0034	I011412/MM990477
Ibadan	2014	2013-0203-35	C1.progeny	IBA13:10203:0035	IBA011412/MOK990477	TMS13F1203P0035	I011412/MM990477
Mokwa	2014	2013-0203-36	C1.progeny	MOK13:10203:0036	IBA011412/MOK990477	TMS13F1203P0036	I011412/MM990477
Ikenne	2014	2013-0203-37	C1.progeny	IKN13:10203:0037	IBA011412/MOK990477	TMS13F1203P0037	I011412/MM990477
Ibadan	2014	2013-0203-38	C1.progeny	IBA13:10203:0038	IBA011412/MOK990477	TMS13F1203P0038	I011412/MM990477
Mokwa	2014	2013-0203-39	C1.progeny	MOK13:10203:0039	IBA011412/MOK990477	TMS13F1203P0039	I011412/MM990477
Ikenne	2014	2013-0203-4	C1.progeny	IKN13:10203:0004	IBA011412/MOK990477	TMS13F1203P0004	I011412/MM990477
Ikenne	2014	2013-0203-40	C1.progeny	IKN13:10203:0040	IBA011412/MOK990477	TMS13F1203P0040	I011412/MM990477
Ibadan	2014	2013-0203-41	C1.progeny	IBA13:10203:0041	IBA011412/MOK990477	TMS13F1203P0041	I011412/MM990477
Mokwa	2014	2013-0203-42	C1.progeny	MOK13:10203:0042	IBA011412/MOK990477	TMS13F1203P0042	I011412/MM990477
Ibadan	2014	2013-0203-44	C1.progeny	IBA13:10203:0044	IBA011412/MOK990477	TMS13F1203P0044	I011412/MM990477
Mokwa	2014	2013-0203-45	C1.progeny	MOK13:10203:0045	IBA011412/MOK990477	TMS13F1203P0045	I011412/MM990477
Ikenne	2014	2013-0203-47	C1.progeny	IKN13:10203:0047	IBA011412/MOK990477	TMS13F1203P0047	I011412/MM990477
Ibadan	2014	2013-0203-48	C1.progeny	IBA13:10203:0048	IBA011412/MOK990477	TMS13F1203P0048	I011412/MM990477
Mokwa	2014	2013-0203-49	C1.progeny	MOK13:10203:0049	IBA011412/MOK990477	TMS13F1203P0049	I011412/MM990477
Ibadan	2014	2013-0203-5	C1.progeny	IBA13:10203:0005	IBA011412/MOK990477	TMS13F1203P0005	I011412/MM990477
Ikenne	2014	2013-0203-50	C1.progeny	IKN13:10203:0050	IBA011412/MOK990477	TMS13F1203P0050	I011412/MM990477
Ibadan	2014	2013-0203-51	C1.progeny	IBA13:10203:0051	IBA011412/MOK990477	TMS13F1203P0051	I011412/MM990477
Mokwa	2014	2013-0203-52	C1.progeny	MOK13:10203:0052	IBA011412/MOK990477	TMS13F1203P0052	I011412/MM990477
Ikenne	2014	2013-0203-7	C1.progeny	IKN13:10203:0007	IBA011412/MOK990477	TMS13F1203P0007	I011412/MM990477
Ibadan	2014	2013-0203-8	C1.progeny	IBA13:10203:0008	IBA011412/MOK990477	TMS13F1203P0008	I011412/MM990477
Mokwa	2014	2013-0203-9	C1.progeny	MOK13:10203:0009	IBA011412/MOK990477	TMS13F1203P0009	I011412/MM990477
Mokwa	2014	2013-0204-1	C1.progeny	MOK13:10204:0001	IBA011412/IBA993073	TMS13F1204P0001	I011412/I993073
Mokwa	2014	2013-0204-10	C1.progeny	MOK13:10204:0010	IBA011412/IBA993073	TMS13F1204P0010	I011412/I993073
Ikenne	2014	2013-0204-11	C1.progeny	IKN13:10204:0011	IBA011412/IBA993073	TMS13F1204P0011	I011412/I993073
Ibadan	2014	2013-0204-12	C1.progeny	IBA13:10204:0012	IBA011412/IBA993073	TMS13F1204P0012	I011412/I993073
Mokwa	2014	2013-0204-13	C1.progeny	MOK13:10204:0013	IBA011412/IBA993073	TMS13F1204P0013	I011412/I993073
Ikenne	2014	2013-0204-14	C1.progeny	IKN13:10204:0014	IBA011412/IBA993073	TMS13F1204P0014	I011412/I993073
Ibadan	2014	2013-0204-15	C1.progeny	IBA13:10204:0015	IBA011412/IBA993073	TMS13F1204P0015	I011412/I993073
Mokwa	2014	2013-0204-16	C1.progeny	MOK13:10204:0016	IBA011412/IBA993073	TMS13F1204P0016	I011412/I993073
Ikenne	2014	2013-0204-17	C1.progeny	IKN13:10204:0017	IBA011412/IBA993073	TMS13F1204P0017	I011412/I993073
Ibadan	2014	2013-0204-18	C1.progeny	IBA13:10204:0018	IBA011412/IBA993073	TMS13F1204P0018	I011412/I993073
Ikenne	2014	2013-0204-2	C1.progeny	IKN13:10204:0002	IBA011412/IBA993073	TMS13F1204P0002	I011412/I993073
Ibadan	2014	2013-0204-3	C1.progeny	IBA13:10204:0003	IBA011412/IBA993073	TMS13F1204P0003	I011412/I993073
Mokwa	2014	2013-0204-4	C1.progeny	MOK13:10204:0004	IBA011412/IBA993073	TMS13F1204P0004	I011412/I993073
Ikenne	2014	2013-0204-5	C1.progeny	IKN13:10204:0005	IBA011412/IBA993073	TMS13F1204P0005	I011412/I993073
Ibadan	2014	2013-0204-6	C1.progeny	IBA13:10204:0006	IBA011412/IBA993073	TMS13F1204P0006	I011412/I993073
Mokwa	2014	2013-0204-7	C1.progeny	MOK13:10204:0007	IBA011412/IBA993073	TMS13F1204P0007	I011412/I993073
Ibadan	2014	2013-0204-9	C1.progeny	IBA13:10204:0009	IBA011412/IBA993073	TMS13F1204P0009	I011412/I993073
Mokwa	2014	2013-0212-1	C1.progeny	MOK13:10212:0001	IBA011412/IBA020129	TMS13F1212P0001	I011412/I020129
Mokwa	2014	2013-0212-10	C1.progeny	MOK13:10212:0010	IBA011412/IBA020129	TMS13F1212P0010	I011412/I020129
Ikenne	2014	2013-0212-11	C1.progeny	IKN13:10212:0011	IBA011412/IBA020129	TMS13F1212P0011	I011412/I020129
Ibadan	2014	2013-0212-12	C1.progeny	IBA13:10212:0012	IBA011412/IBA020129	TMS13F1212P0012	I011412/I020129
Mokwa	2014	2013-0212-13	C1.progeny	MOK13:10212:0013	IBA011412/IBA020129	TMS13F1212P0013	I011412/I020129
Ikenne	2014	2013-0212-14	C1.progeny	IKN13:10212:0014	IBA011412/IBA020129	TMS13F1212P0014	I011412/I020129
Ibadan	2014	2013-0212-15	C1.progeny	IBA13:10212:0015	IBA011412/IBA020129	TMS13F1212P0015	I011412/I020129
Mokwa	2014	2013-0212-16	C1.progeny	MOK13:10212:0016	IBA011412/IBA020129	TMS13F1212P0016	I011412/I020129
Ikenne	2014	2013-0212-17	C1.progeny	IKN13:10212:0017	IBA011412/IBA020129	TMS13F1212P0017	I011412/I020129
Ibadan	2014	2013-0212-18	C1.progeny	IBA13:10212:0018	IBA011412/IBA020129	TMS13F1212P0018	I011412/I020129
Mokwa	2014	2013-0212-19	C1.progeny	MOK13:10212:0019	IBA011412/IBA020129	TMS13F1212P0019	I011412/I020129
Ikenne	2014	2013-0212-20	C1.progeny	IKN13:10212:0020	IBA011412/IBA020129	TMS13F1212P0020	I011412/I020129
Mokwa	2014	2013-0212-22	C1.progeny	MOK13:10212:0022	IBA011412/IBA020129	TMS13F1212P0022	I011412/I020129
Ikenne	2014	2013-0212-23	C1.progeny	IKN13:10212:0023	IBA011412/IBA020129	TMS13F1212P0023	I011412/I020129
Ibadan	2014	2013-0212-24	C1.progeny	IBA13:10212:0024	IBA011412/IBA020129	TMS13F1212P0024	I011412/I020129
Mokwa	2014	2013-0212-25	C1.progeny	MOK13:10212:0025	IBA011412/IBA020129	TMS13F1212P0025	I011412/I020129
Ikenne	2014	2013-0212-26	C1.progeny	IKN13:10212:0026	IBA011412/IBA020129	TMS13F1212P0026	I011412/I020129
Ibadan	2014	2013-0212-27	C1.progeny	IBA13:10212:0027	IBA011412/IBA020129	TMS13F1212P0027	I011412/I020129
Mokwa	2014	2013-0212-28	C1.progeny	MOK13:10212:0028	IBA011412/IBA020129	TMS13F1212P0028	I011412/I020129
Ikenne	2014	2013-0212-29	C1.progeny	IKN13:10212:0029	IBA011412/IBA020129	TMS13F1212P0029	I011412/I020129
Ibadan	2014	2013-0212-3	C1.progeny	IBA13:10212:0003	IBA011412/IBA020129	TMS13F1212P0003	I011412/I020129
Ibadan	2014	2013-0212-30	C1.progeny	IBA13:10212:0030	IBA011412/IBA020129	TMS13F1212P0030	I011412/I020129
Mokwa	2014	2013-0212-31	C1.progeny	MOK13:10212:0031	IBA011412/IBA020129	TMS13F1212P0031	I011412/I020129
Ibadan	2014	2013-0212-33	C1.progeny	IBA13:10212:0033	IBA011412/IBA020129	TMS13F1212P0033	I011412/I020129
Ikenne	2014	2013-0212-35	C1.progeny	IKN13:10212:0035	IBA011412/IBA020129	TMS13F1212P0035	I011412/I020129
Ibadan	2014	2013-0212-36	C1.progeny	IBA13:10212:0036	IBA011412/IBA020129	TMS13F1212P0036	I011412/I020129
Mokwa	2014	2013-0212-37	C1.progeny	MOK13:10212:0037	IBA011412/IBA020129	TMS13F1212P0037	I011412/I020129
Ikenne	2014	2013-0212-38	C1.progeny	IKN13:10212:0038	IBA011412/IBA020129	TMS13F1212P0038	I011412/I020129
Ibadan	2014	2013-0212-39	C1.progeny	IBA13:10212:0039	IBA011412/IBA020129	TMS13F1212P0039	I011412/I020129
Mokwa	2014	2013-0212-4	C1.progeny	MOK13:10212:0004	IBA011412/IBA020129	TMS13F1212P0004	I011412/I020129
Mokwa	2014	2013-0212-40	C1.progeny	MOK13:10212:0040	IBA011412/IBA020129	TMS13F1212P0040	I011412/I020129
Ikenne	2014	2013-0212-41	C1.progeny	IKN13:10212:0041	IBA011412/IBA020129	TMS13F1212P0041	I011412/I020129
Ibadan	2014	2013-0212-42	C1.progeny	IBA13:10212:0042	IBA011412/IBA020129	TMS13F1212P0042	I011412/I020129
Mokwa	2014	2013-0212-43	C1.progeny	MOK13:10212:0043	IBA011412/IBA020129	TMS13F1212P0043	I011412/I020129
Ikenne	2014	2013-0212-44	C1.progeny	IKN13:10212:0044	IBA011412/IBA020129	TMS13F1212P0044	I011412/I020129
Ibadan	2014	2013-0212-45	C1.progeny	IBA13:10212:0045	IBA011412/IBA020129	TMS13F1212P0045	I011412/I020129
Mokwa	2014	2013-0212-46	C1.progeny	MOK13:10212:0046	IBA011412/IBA020129	TMS13F1212P0046	I011412/I020129
Ikenne	2014	2013-0212-47	C1.progeny	IKN13:10212:0047	IBA011412/IBA020129	TMS13F1212P0047	I011412/I020129
Ibadan	2014	2013-0212-48	C1.progeny	IBA13:10212:0048	IBA011412/IBA020129	TMS13F1212P0048	I011412/I020129
Mokwa	2014	2013-0212-49	C1.progeny	MOK13:10212:0049	IBA011412/IBA020129	TMS13F1212P0049	I011412/I020129
Ikenne	2014	2013-0212-5	C1.progeny	IKN13:10212:0005	IBA011412/IBA020129	TMS13F1212P0005	I011412/I020129
Ikenne	2014	2013-0212-50	C1.progeny	IKN13:10212:0050	IBA011412/IBA020129	TMS13F1212P0050	I011412/I020129
Ibadan	2014	2013-0212-51	C1.progeny	IBA13:10212:0051	IBA011412/IBA020129	TMS13F1212P0051	I011412/I020129
Mokwa	2014	2013-0212-52	C1.progeny	MOK13:10212:0052	IBA011412/IBA020129	TMS13F1212P0052	I011412/I020129
Ikenne	2014	2013-0212-53	C1.progeny	IKN13:10212:0053	IBA011412/IBA020129	TMS13F1212P0053	I011412/I020129
Ibadan	2014	2013-0212-54	C1.progeny	IBA13:10212:0054	IBA011412/IBA020129	TMS13F1212P0054	I011412/I020129
Ikenne	2014	2013-0212-56	C1.progeny	IKN13:10212:0056	IBA011412/IBA020129	TMS13F1212P0056	I011412/I020129
Ibadan	2014	2013-0212-57	C1.progeny	IBA13:10212:0057	IBA011412/IBA020129	TMS13F1212P0057	I011412/I020129
Ikenne	2014	2013-0212-59	C1.progeny	IKN13:10212:0059	IBA011412/IBA020129	TMS13F1212P0059	I011412/I020129
Ibadan	2014	2013-0212-6	C1.progeny	IBA13:10212:0006	IBA011412/IBA020129	TMS13F1212P0006	I011412/I020129
Ibadan	2014	2013-0212-60	C1.progeny	IBA13:10212:0060	IBA011412/IBA020129	TMS13F1212P0060	I011412/I020129
Ikenne	2014	2013-0212-62	C1.progeny	IKN13:10212:0062	IBA011412/IBA020129	TMS13F1212P0062	I011412/I020129
Ibadan	2014	2013-0212-63	C1.progeny	IBA13:10212:0063	IBA011412/IBA020129	TMS13F1212P0063	I011412/I020129
Mokwa	2014	2013-0212-64	C1.progeny	MOK13:10212:0064	IBA011412/IBA020129	TMS13F1212P0064	I011412/I020129
Ikenne	2014	2013-0212-65	C1.progeny	IKN13:10212:0065	IBA011412/IBA020129	TMS13F1212P0065	I011412/I020129
Mokwa	2014	2013-0212-67	C1.progeny	MOK13:10212:0067	IBA011412/IBA020129	TMS13F1212P0067	I011412/I020129
Ikenne	2014	2013-0212-68	C1.progeny	IKN13:10212:0068	IBA011412/IBA020129	TMS13F1212P0068	I011412/I020129
Ibadan	2014	2013-0212-69	C1.progeny	IBA13:10212:0069	IBA011412/IBA020129	TMS13F1212P0069	I011412/I020129
Mokwa	2014	2013-0212-70	C1.progeny	MOK13:10212:0070	IBA011412/IBA020129	TMS13F1212P0070	I011412/I020129
Ikenne	2014	2013-0212-71	C1.progeny	IKN13:10212:0071	IBA011412/IBA020129	TMS13F1212P0071	I011412/I020129
Mokwa	2014	2013-0212-73	C1.progeny	MOK13:10212:0073	IBA011412/IBA020129	TMS13F1212P0073	I011412/I020129
Ikenne	2014	2013-0212-74	C1.progeny	IKN13:10212:0074	IBA011412/IBA020129	TMS13F1212P0074	I011412/I020129
Mokwa	2014	2013-0212-76	C1.progeny	MOK13:10212:0076	IBA011412/IBA020129	TMS13F1212P0076	I011412/I020129
Ikenne	2014	2013-0212-77	C1.progeny	IKN13:10212:0077	IBA011412/IBA020129	TMS13F1212P0077	I011412/I020129
Ikenne	2014	2013-0212-8	C1.progeny	IKN13:10212:0008	IBA011412/IBA020129	TMS13F1212P0008	I011412/I020129
Ikenne	2014	2013-0212-80	C1.progeny	IKN13:10212:0080	IBA011412/IBA020129	TMS13F1212P0080	I011412/I020129
Ibadan	2014	2013-0212-81	C1.progeny	IBA13:10212:0081	IBA011412/IBA020129	TMS13F1212P0081	I011412/I020129
Mokwa	2014	2013-0212-82	C1.progeny	MOK13:10212:0082	IBA011412/IBA020129	TMS13F1212P0082	I011412/I020129
Ibadan	2014	2013-0212-9	C1.progeny	IBA13:10212:0009	IBA011412/IBA020129	TMS13F1212P0009	I011412/I020129
Ibadan	2014	2013-0214-1	C1.progeny	IBA13:10214:0001	IBA011412/IBA020233	TMS13F1214P0001	I011412/I020233
Ibadan	2014	2013-0214-10	C1.progeny	IBA13:10214:0010	IBA011412/IBA020233	TMS13F1214P0010	I011412/I020233
Mokwa	2014	2013-0214-11	C1.progeny	MOK13:10214:0011	IBA011412/IBA020233	TMS13F1214P0011	I011412/I020233
Ikenne	2014	2013-0214-12	C1.progeny	IKN13:10214:0012	IBA011412/IBA020233	TMS13F1214P0012	I011412/I020233
Ibadan	2014	2013-0214-13	C1.progeny	IBA13:10214:0013	IBA011412/IBA020233	TMS13F1214P0013	I011412/I020233
Ikenne	2014	2013-0214-15	C1.progeny	IKN13:10214:0015	IBA011412/IBA020233	TMS13F1214P0015	I011412/I020233
Ibadan	2014	2013-0214-16	C1.progeny	IBA13:10214:0016	IBA011412/IBA020233	TMS13F1214P0016	I011412/I020233
Mokwa	2014	2013-0214-17	C1.progeny	MOK13:10214:0017	IBA011412/IBA020233	TMS13F1214P0017	I011412/I020233
Ikenne	2014	2013-0214-18	C1.progeny	IKN13:10214:0018	IBA011412/IBA020233	TMS13F1214P0018	I011412/I020233
Mokwa	2014	2013-0214-2	C1.progeny	MOK13:10214:0002	IBA011412/IBA020233	TMS13F1214P0002	I011412/I020233
Mokwa	2014	2013-0214-20	C1.progeny	MOK13:10214:0020	IBA011412/IBA020233	TMS13F1214P0020	I011412/I020233
Ikenne	2014	2013-0214-21	C1.progeny	IKN13:10214:0021	IBA011412/IBA020233	TMS13F1214P0021	I011412/I020233
Mokwa	2014	2013-0214-23	C1.progeny	MOK13:10214:0023	IBA011412/IBA020233	TMS13F1214P0023	I011412/I020233
Ikenne	2014	2013-0214-24	C1.progeny	IKN13:10214:0024	IBA011412/IBA020233	TMS13F1214P0024	I011412/I020233
Ibadan	2014	2013-0214-25	C1.progeny	IBA13:10214:0025	IBA011412/IBA020233	TMS13F1214P0025	I011412/I020233
Mokwa	2014	2013-0214-26	C1.progeny	MOK13:10214:0026	IBA011412/IBA020233	TMS13F1214P0026	I011412/I020233
Ikenne	2014	2013-0214-27	C1.progeny	IKN13:10214:0027	IBA011412/IBA020233	TMS13F1214P0027	I011412/I020233
Ibadan	2014	2013-0214-28	C1.progeny	IBA13:10214:0028	IBA011412/IBA020233	TMS13F1214P0028	I011412/I020233
Ikenne	2014	2013-0214-3	C1.progeny	IKN13:10214:0003	IBA011412/IBA020233	TMS13F1214P0003	I011412/I020233
Ikenne	2014	2013-0214-30	C1.progeny	IKN13:10214:0030	IBA011412/IBA020233	TMS13F1214P0030	I011412/I020233
Ibadan	2014	2013-0214-31	C1.progeny	IBA13:10214:0031	IBA011412/IBA020233	TMS13F1214P0031	I011412/I020233
Mokwa	2014	2013-0214-32	C1.progeny	MOK13:10214:0032	IBA011412/IBA020233	TMS13F1214P0032	I011412/I020233
Ibadan	2014	2013-0214-34	C1.progeny	IBA13:10214:0034	IBA011412/IBA020233	TMS13F1214P0034	I011412/I020233
Mokwa	2014	2013-0214-35	C1.progeny	MOK13:10214:0035	IBA011412/IBA020233	TMS13F1214P0035	I011412/I020233
Ibadan	2014	2013-0214-37	C1.progeny	IBA13:10214:0037	IBA011412/IBA020233	TMS13F1214P0037	I011412/I020233
Mokwa	2014	2013-0214-38	C1.progeny	MOK13:10214:0038	IBA011412/IBA020233	TMS13F1214P0038	I011412/I020233
Mokwa	2014	2013-0214-5	C1.progeny	MOK13:10214:0005	IBA011412/IBA020233	TMS13F1214P0005	I011412/I020233
Ikenne	2014	2013-0214-6	C1.progeny	IKN13:10214:0006	IBA011412/IBA020233	TMS13F1214P0006	I011412/I020233
Ibadan	2014	2013-0214-7	C1.progeny	IBA13:10214:0007	IBA011412/IBA020233	TMS13F1214P0007	I011412/I020233
Mokwa	2014	2013-0214-8	C1.progeny	MOK13:10214:0008	IBA011412/IBA020233	TMS13F1214P0008	I011412/I020233
Ikenne	2014	2013-0214-9	C1.progeny	IKN13:10214:0009	IBA011412/IBA020233	TMS13F1214P0009	I011412/I020233
Ibadan	2014	2013-0216-1	C1.progeny	IBA13:10216:0001	IBA011412/IBA020540	TMS13F1216P0001	I011412/I020540
Mokwa	2014	2013-0216-11	C1.progeny	MOK13:10216:0011	IBA011412/IBA020540	TMS13F1216P0011	I011412/I020540
Ikenne	2014	2013-0216-12	C1.progeny	IKN13:10216:0012	IBA011412/IBA020540	TMS13F1216P0012	I011412/I020540
Ibadan	2014	2013-0216-13	C1.progeny	IBA13:10216:0013	IBA011412/IBA020540	TMS13F1216P0013	I011412/I020540
Mokwa	2014	2013-0216-14	C1.progeny	MOK13:10216:0014	IBA011412/IBA020540	TMS13F1216P0014	I011412/I020540
Ikenne	2014	2013-0216-15	C1.progeny	IKN13:10216:0015	IBA011412/IBA020540	TMS13F1216P0015	I011412/I020540
Ibadan	2014	2013-0216-16	C1.progeny	IBA13:10216:0016	IBA011412/IBA020540	TMS13F1216P0016	I011412/I020540
Mokwa	2014	2013-0216-17	C1.progeny	MOK13:10216:0017	IBA011412/IBA020540	TMS13F1216P0017	I011412/I020540
Ikenne	2014	2013-0216-18	C1.progeny	IKN13:10216:0018	IBA011412/IBA020540	TMS13F1216P0018	I011412/I020540
Ibadan	2014	2013-0216-19	C1.progeny	IBA13:10216:0019	IBA011412/IBA020540	TMS13F1216P0019	I011412/I020540
Mokwa	2014	2013-0216-2	C1.progeny	MOK13:10216:0002	IBA011412/IBA020540	TMS13F1216P0002	I011412/I020540
Mokwa	2014	2013-0216-20	C1.progeny	MOK13:10216:0020	IBA011412/IBA020540	TMS13F1216P0020	I011412/I020540
Ikenne	2014	2013-0216-21	C1.progeny	IKN13:10216:0021	IBA011412/IBA020540	TMS13F1216P0021	I011412/I020540
Ibadan	2014	2013-0216-22	C1.progeny	IBA13:10216:0022	IBA011412/IBA020540	TMS13F1216P0022	I011412/I020540
Mokwa	2014	2013-0216-23	C1.progeny	MOK13:10216:0023	IBA011412/IBA020540	TMS13F1216P0023	I011412/I020540
Ikenne	2014	2013-0216-24	C1.progeny	IKN13:10216:0024	IBA011412/IBA020540	TMS13F1216P0024	I011412/I020540
Ibadan	2014	2013-0216-25	C1.progeny	IBA13:10216:0025	IBA011412/IBA020540	TMS13F1216P0025	I011412/I020540
Ikenne	2014	2013-0216-27	C1.progeny	IKN13:10216:0027	IBA011412/IBA020540	TMS13F1216P0027	I011412/I020540
Ibadan	2014	2013-0216-28	C1.progeny	IBA13:10216:0028	IBA011412/IBA020540	TMS13F1216P0028	I011412/I020540
Mokwa	2014	2013-0216-29	C1.progeny	MOK13:10216:0029	IBA011412/IBA020540	TMS13F1216P0029	I011412/I020540
Ikenne	2014	2013-0216-3	C1.progeny	IKN13:10216:0003	IBA011412/IBA020540	TMS13F1216P0003	I011412/I020540
Ibadan	2014	2013-0216-4	C1.progeny	IBA13:10216:0004	IBA011412/IBA020540	TMS13F1216P0004	I011412/I020540
Mokwa	2014	2013-0216-5	C1.progeny	MOK13:10216:0005	IBA011412/IBA020540	TMS13F1216P0005	I011412/I020540
Ikenne	2014	2013-0216-6	C1.progeny	IKN13:10216:0006	IBA011412/IBA020540	TMS13F1216P0006	I011412/I020540
Ibadan	2014	2013-0216-7	C1.progeny	IBA13:10216:0007	IBA011412/IBA020540	TMS13F1216P0007	I011412/I020540
Mokwa	2014	2013-0216-8	C1.progeny	MOK13:10216:0008	IBA011412/IBA020540	TMS13F1216P0008	I011412/I020540
Ikenne	2014	2013-0216-9	C1.progeny	IKN13:10216:0009	IBA011412/IBA020540	TMS13F1216P0009	I011412/I020540
Mokwa	2014	2013-0223-1	C1.progeny	MOK13:10223:0001	IBA011412/IBA071313	TMS13F1223P0001	I011412/I071313
Mokwa	2014	2013-0223-10	C1.progeny	MOK13:10223:0010	IBA011412/IBA071313	TMS13F1223P0010	I011412/I071313
Ikenne	2014	2013-0223-11	C1.progeny	IKN13:10223:0011	IBA011412/IBA071313	TMS13F1223P0011	I011412/I071313
Ibadan	2014	2013-0223-12	C1.progeny	IBA13:10223:0012	IBA011412/IBA071313	TMS13F1223P0012	I011412/I071313
Mokwa	2014	2013-0223-13	C1.progeny	MOK13:10223:0013	IBA011412/IBA071313	TMS13F1223P0013	I011412/I071313
Ikenne	2014	2013-0223-14	C1.progeny	IKN13:10223:0014	IBA011412/IBA071313	TMS13F1223P0014	I011412/I071313
Ibadan	2014	2013-0223-15	C1.progeny	IBA13:10223:0015	IBA011412/IBA071313	TMS13F1223P0015	I011412/I071313
Mokwa	2014	2013-0223-16	C1.progeny	MOK13:10223:0016	IBA011412/IBA071313	TMS13F1223P0016	I011412/I071313
Ikenne	2014	2013-0223-17	C1.progeny	IKN13:10223:0017	IBA011412/IBA071313	TMS13F1223P0017	I011412/I071313
Ibadan	2014	2013-0223-18	C1.progeny	IBA13:10223:0018	IBA011412/IBA071313	TMS13F1223P0018	I011412/I071313
Mokwa	2014	2013-0223-19	C1.progeny	MOK13:10223:0019	IBA011412/IBA071313	TMS13F1223P0019	I011412/I071313
Ikenne	2014	2013-0223-2	C1.progeny	IKN13:10223:0002	IBA011412/IBA071313	TMS13F1223P0002	I011412/I071313
Ikenne	2014	2013-0223-20	C1.progeny	IKN13:10223:0020	IBA011412/IBA071313	TMS13F1223P0020	I011412/I071313
Ibadan	2014	2013-0223-21	C1.progeny	IBA13:10223:0021	IBA011412/IBA071313	TMS13F1223P0021	I011412/I071313
Mokwa	2014	2013-0223-22	C1.progeny	MOK13:10223:0022	IBA011412/IBA071313	TMS13F1223P0022	I011412/I071313
Ikenne	2014	2013-0223-23	C1.progeny	IKN13:10223:0023	IBA011412/IBA071313	TMS13F1223P0023	I011412/I071313
Ibadan	2014	2013-0223-24	C1.progeny	IBA13:10223:0024	IBA011412/IBA071313	TMS13F1223P0024	I011412/I071313
Mokwa	2014	2013-0223-25	C1.progeny	MOK13:10223:0025	IBA011412/IBA071313	TMS13F1223P0025	I011412/I071313
Ikenne	2014	2013-0223-26	C1.progeny	IKN13:10223:0026	IBA011412/IBA071313	TMS13F1223P0026	I011412/I071313
Ibadan	2014	2013-0223-27	C1.progeny	IBA13:10223:0027	IBA011412/IBA071313	TMS13F1223P0027	I011412/I071313
Mokwa	2014	2013-0223-28	C1.progeny	MOK13:10223:0028	IBA011412/IBA071313	TMS13F1223P0028	I011412/I071313
Ibadan	2014	2013-0223-3	C1.progeny	IBA13:10223:0003	IBA011412/IBA071313	TMS13F1223P0003	I011412/I071313
Ikenne	2014	2013-0223-30	C1.progeny	IKN13:10223:0030	IBA011412/IBA071313	TMS13F1223P0030	I011412/I071313
Ibadan	2014	2013-0223-31	C1.progeny	IBA13:10223:0031	IBA011412/IBA071313	TMS13F1223P0031	I011412/I071313
Mokwa	2014	2013-0223-33	C1.progeny	MOK13:10223:0033	IBA011412/IBA071313	TMS13F1223P0033	I011412/I071313
Ikenne	2014	2013-0223-34	C1.progeny	IKN13:10223:0034	IBA011412/IBA071313	TMS13F1223P0034	I011412/I071313
Ibadan	2014	2013-0223-35	C1.progeny	IBA13:10223:0035	IBA011412/IBA071313	TMS13F1223P0035	I011412/I071313
Mokwa	2014	2013-0223-36	C1.progeny	MOK13:10223:0036	IBA011412/IBA071313	TMS13F1223P0036	I011412/I071313
Ikenne	2014	2013-0223-37	C1.progeny	IKN13:10223:0037	IBA011412/IBA071313	TMS13F1223P0037	I011412/I071313
Ibadan	2014	2013-0223-38	C1.progeny	IBA13:10223:0038	IBA011412/IBA071313	TMS13F1223P0038	I011412/I071313
Mokwa	2014	2013-0223-39	C1.progeny	MOK13:10223:0039	IBA011412/IBA071313	TMS13F1223P0039	I011412/I071313
Mokwa	2014	2013-0223-4	C1.progeny	MOK13:10223:0004	IBA011412/IBA071313	TMS13F1223P0004	I011412/I071313
Ikenne	2014	2013-0223-40	C1.progeny	IKN13:10223:0040	IBA011412/IBA071313	TMS13F1223P0040	I011412/I071313
Ibadan	2014	2013-0223-41	C1.progeny	IBA13:10223:0041	IBA011412/IBA071313	TMS13F1223P0041	I011412/I071313
Ikenne	2014	2013-0223-5	C1.progeny	IKN13:10223:0005	IBA011412/IBA071313	TMS13F1223P0005	I011412/I071313
Ibadan	2014	2013-0223-6	C1.progeny	IBA13:10223:0006	IBA011412/IBA071313	TMS13F1223P0006	I011412/I071313
Mokwa	2014	2013-0223-7	C1.progeny	MOK13:10223:0007	IBA011412/IBA071313	TMS13F1223P0007	I011412/I071313
Ikenne	2014	2013-0223-8	C1.progeny	IKN13:10223:0008	IBA011412/IBA071313	TMS13F1223P0008	I011412/I071313
Ibadan	2014	2013-0223-9	C1.progeny	IBA13:10223:0009	IBA011412/IBA071313	TMS13F1223P0009	I011412/I071313
Ibadan	2014	2013-0232-1	C1.progeny	IBA13:10232:0001	B9200061/IBA920429	TMS13F1232P0001	B9200061/I920429
Ibadan	2014	2013-0232-10	C1.progeny	IBA13:10232:0010	B9200061/IBA920429	TMS13F1232P0010	B9200061/I920429
Mokwa	2014	2013-0232-11	C1.progeny	MOK13:10232:0011	B9200061/IBA920429	TMS13F1232P0011	B9200061/I920429
Ikenne	2014	2013-0232-12	C1.progeny	IKN13:10232:0012	B9200061/IBA920429	TMS13F1232P0012	B9200061/I920429
Mokwa	2014	2013-0232-14	C1.progeny	MOK13:10232:0014	B9200061/IBA920429	TMS13F1232P0014	B9200061/I920429
Mokwa	2014	2013-0232-2	C1.progeny	MOK13:10232:0002	B9200061/IBA920429	TMS13F1232P0002	B9200061/I920429
Ikenne	2014	2013-0232-3	C1.progeny	IKN13:10232:0003	B9200061/IBA920429	TMS13F1232P0003	B9200061/I920429
Ibadan	2014	2013-0232-4	C1.progeny	IBA13:10232:0004	B9200061/IBA920429	TMS13F1232P0004	B9200061/I920429
Mokwa	2014	2013-0232-5	C1.progeny	MOK13:10232:0005	B9200061/IBA920429	TMS13F1232P0005	B9200061/I920429
Ikenne	2014	2013-0232-6	C1.progeny	IKN13:10232:0006	B9200061/IBA920429	TMS13F1232P0006	B9200061/I920429
Ikenne	2014	2013-0232-9	C1.progeny	IKN13:10232:0009	B9200061/IBA920429	TMS13F1232P0009	B9200061/I920429
Ikenne	2014	2013-0241-1	C1.progeny	IKN13:10241:0001	B9200068/IBA940006	TMS13F1241P0001	B9200068/I940006
Ikenne	2014	2013-0241-10	C1.progeny	IKN13:10241:0010	B9200068/IBA940006	TMS13F1241P0010	B9200068/I940006
Ibadan	2014	2013-0241-12	C1.progeny	IBA13:10241:0012	B9200068/IBA940006	TMS13F1241P0012	B9200068/I940006
Mokwa	2014	2013-0241-13	C1.progeny	MOK13:10241:0013	B9200068/IBA940006	TMS13F1241P0013	B9200068/I940006
Ikenne	2014	2013-0241-14	C1.progeny	IKN13:10241:0014	B9200068/IBA940006	TMS13F1241P0014	B9200068/I940006
Ibadan	2014	2013-0241-15	C1.progeny	IBA13:10241:0015	B9200068/IBA940006	TMS13F1241P0015	B9200068/I940006
Ibadan	2014	2013-0241-18	C1.progeny	IBA13:10241:0018	B9200068/IBA940006	TMS13F1241P0018	B9200068/I940006
Mokwa	2014	2013-0241-19	C1.progeny	MOK13:10241:0019	B9200068/IBA940006	TMS13F1241P0019	B9200068/I940006
Ibadan	2014	2013-0241-2	C1.progeny	IBA13:10241:0002	B9200068/IBA940006	TMS13F1241P0002	B9200068/I940006
Mokwa	2014	2013-0241-22	C1.progeny	MOK13:10241:0022	B9200068/IBA940006	TMS13F1241P0022	B9200068/I940006
Ikenne	2014	2013-0241-23	C1.progeny	IKN13:10241:0023	B9200068/IBA940006	TMS13F1241P0023	B9200068/I940006
Ibadan	2014	2013-0241-24	C1.progeny	IBA13:10241:0024	B9200068/IBA940006	TMS13F1241P0024	B9200068/I940006
Mokwa	2014	2013-0241-25	C1.progeny	MOK13:10241:0025	B9200068/IBA940006	TMS13F1241P0025	B9200068/I940006
Ikenne	2014	2013-0241-26	C1.progeny	IKN13:10241:0026	B9200068/IBA940006	TMS13F1241P0026	B9200068/I940006
Ibadan	2014	2013-0241-27	C1.progeny	IBA13:10241:0027	B9200068/IBA940006	TMS13F1241P0027	B9200068/I940006
Mokwa	2014	2013-0241-3	C1.progeny	MOK13:10241:0003	B9200068/IBA940006	TMS13F1241P0003	B9200068/I940006
Ikenne	2014	2013-0241-4	C1.progeny	IKN13:10241:0004	B9200068/IBA940006	TMS13F1241P0004	B9200068/I940006
Ibadan	2014	2013-0241-5	C1.progeny	IBA13:10241:0005	B9200068/IBA940006	TMS13F1241P0005	B9200068/I940006
Mokwa	2014	2013-0241-6	C1.progeny	MOK13:10241:0006	B9200068/IBA940006	TMS13F1241P0006	B9200068/I940006
Ikenne	2014	2013-0241-7	C1.progeny	IKN13:10241:0007	B9200068/IBA940006	TMS13F1241P0007	B9200068/I940006
Ibadan	2014	2013-0241-8	C1.progeny	IBA13:10241:0008	B9200068/IBA940006	TMS13F1241P0008	B9200068/I940006
Mokwa	2014	2013-0241-9	C1.progeny	MOK13:10241:0009	B9200068/IBA940006	TMS13F1241P0009	B9200068/I940006
Ikenne	2014	2013-0244-1	C1.progeny	IKN13:10244:0001	B9200068/IBA972205	TMS13F1244P0001	B9200068/I972205
Ikenne	2014	2013-0244-10	C1.progeny	IKN13:10244:0010	B9200068/IBA972205	TMS13F1244P0010	B9200068/I972205
Ibadan	2014	2013-0244-11	C1.progeny	IBA13:10244:0011	B9200068/IBA972205	TMS13F1244P0011	B9200068/I972205
Mokwa	2014	2013-0244-12	C1.progeny	MOK13:10244:0012	B9200068/IBA972205	TMS13F1244P0012	B9200068/I972205
Ikenne	2014	2013-0244-13	C1.progeny	IKN13:10244:0013	B9200068/IBA972205	TMS13F1244P0013	B9200068/I972205
Ibadan	2014	2013-0244-14	C1.progeny	IBA13:10244:0014	B9200068/IBA972205	TMS13F1244P0014	B9200068/I972205
Ibadan	2014	2013-0244-2	C1.progeny	IBA13:10244:0002	B9200068/IBA972205	TMS13F1244P0002	B9200068/I972205
Mokwa	2014	2013-0244-3	C1.progeny	MOK13:10244:0003	B9200068/IBA972205	TMS13F1244P0003	B9200068/I972205
Ikenne	2014	2013-0244-4	C1.progeny	IKN13:10244:0004	B9200068/IBA972205	TMS13F1244P0004	B9200068/I972205
Ibadan	2014	2013-0244-5	C1.progeny	IBA13:10244:0005	B9200068/IBA972205	TMS13F1244P0005	B9200068/I972205
Mokwa	2014	2013-0244-6	C1.progeny	MOK13:10244:0006	B9200068/IBA972205	TMS13F1244P0006	B9200068/I972205
Ikenne	2014	2013-0244-7	C1.progeny	IKN13:10244:0007	B9200068/IBA972205	TMS13F1244P0007	B9200068/I972205
Ibadan	2014	2013-0244-8	C1.progeny	IBA13:10244:0008	B9200068/IBA972205	TMS13F1244P0008	B9200068/I972205
Mokwa	2014	2013-0244-9	C1.progeny	MOK13:10244:0009	B9200068/IBA972205	TMS13F1244P0009	B9200068/I972205
Mokwa	2014	2013-0245-1	C1.progeny	MOK13:10245:0001	B9200068/IBA000211	TMS13F1245P0001	B9200068/I000211
Mokwa	2014	2013-0245-10	C1.progeny	MOK13:10245:0010	B9200068/IBA000211	TMS13F1245P0010	B9200068/I000211
Ibadan	2014	2013-0245-13	C1.progeny	IBA13:10245:0013	B9200068/IBA000211	TMS13F1245P0013	B9200068/I000211
Mokwa	2014	2013-0245-14	C1.progeny	MOK13:10245:0014	B9200068/IBA000211	TMS13F1245P0014	B9200068/I000211
Ikenne	2014	2013-0245-15	C1.progeny	IKN13:10245:0015	B9200068/IBA000211	TMS13F1245P0015	B9200068/I000211
Ibadan	2014	2013-0245-16	C1.progeny	IBA13:10245:0016	B9200068/IBA000211	TMS13F1245P0016	B9200068/I000211
Mokwa	2014	2013-0245-17	C1.progeny	MOK13:10245:0017	B9200068/IBA000211	TMS13F1245P0017	B9200068/I000211
Ikenne	2014	2013-0245-18	C1.progeny	IKN13:10245:0018	B9200068/IBA000211	TMS13F1245P0018	B9200068/I000211
Ibadan	2014	2013-0245-19	C1.progeny	IBA13:10245:0019	B9200068/IBA000211	TMS13F1245P0019	B9200068/I000211
Ikenne	2014	2013-0245-2	C1.progeny	IKN13:10245:0002	B9200068/IBA000211	TMS13F1245P0002	B9200068/I000211
Ibadan	2014	2013-0245-3	C1.progeny	IBA13:10245:0003	B9200068/IBA000211	TMS13F1245P0003	B9200068/I000211
Mokwa	2014	2013-0245-4	C1.progeny	MOK13:10245:0004	B9200068/IBA000211	TMS13F1245P0004	B9200068/I000211
Ikenne	2014	2013-0245-5	C1.progeny	IKN13:10245:0005	B9200068/IBA000211	TMS13F1245P0005	B9200068/I000211
Ibadan	2014	2013-0245-6	C1.progeny	IBA13:10245:0006	B9200068/IBA000211	TMS13F1245P0006	B9200068/I000211
Mokwa	2014	2013-0245-7	C1.progeny	MOK13:10245:0007	B9200068/IBA000211	TMS13F1245P0007	B9200068/I000211
Ikenne	2014	2013-0245-8	C1.progeny	IKN13:10245:0008	B9200068/IBA000211	TMS13F1245P0008	B9200068/I000211
Ibadan	2014	2013-0245-9	C1.progeny	IBA13:10245:0009	B9200068/IBA000211	TMS13F1245P0009	B9200068/I000211
Ibadan	2014	2013-0253-1	C1.progeny	IBA13:10253:0001	IBA930134/IBA920429	TMS13F1253P0001	I930134/I920429
Mokwa	2014	2013-0253-2	C1.progeny	MOK13:10253:0002	IBA930134/IBA920429	TMS13F1253P0002	I930134/I920429
Ikenne	2014	2013-0253-3	C1.progeny	IKN13:10253:0003	IBA930134/IBA920429	TMS13F1253P0003	I930134/I920429
Ibadan	2014	2013-0253-4	C1.progeny	IBA13:10253:0004	IBA930134/IBA920429	TMS13F1253P0004	I930134/I920429
Mokwa	2014	2013-0253-5	C1.progeny	MOK13:10253:0005	IBA930134/IBA920429	TMS13F1253P0005	I930134/I920429
Ibadan	2014	2013-0253-7	C1.progeny	IBA13:10253:0007	IBA930134/IBA920429	TMS13F1253P0007	I930134/I920429
Mokwa	2014	2013-0253-8	C1.progeny	MOK13:10253:0008	IBA930134/IBA920429	TMS13F1253P0008	I930134/I920429
Ikenne	2014	2013-0253-9	C1.progeny	IKN13:10253:0009	IBA930134/IBA920429	TMS13F1253P0009	I930134/I920429
Ibadan	2014	2013-0254-1	C1.progeny	IBA13:10254:0001	IBA930134/IBA000211	TMS13F1254P0001	I930134/I000211
Ibadan	2014	2013-0254-10	C1.progeny	IBA13:10254:0010	IBA930134/IBA000211	TMS13F1254P0010	I930134/I000211
Ikenne	2014	2013-0254-12	C1.progeny	IKN13:10254:0012	IBA930134/IBA000211	TMS13F1254P0012	I930134/I000211
Ibadan	2014	2013-0254-13	C1.progeny	IBA13:10254:0013	IBA930134/IBA000211	TMS13F1254P0013	I930134/I000211
Mokwa	2014	2013-0254-14	C1.progeny	MOK13:10254:0014	IBA930134/IBA000211	TMS13F1254P0014	I930134/I000211
Mokwa	2014	2013-0254-2	C1.progeny	MOK13:10254:0002	IBA930134/IBA000211	TMS13F1254P0002	I930134/I000211
Ikenne	2014	2013-0254-3	C1.progeny	IKN13:10254:0003	IBA930134/IBA000211	TMS13F1254P0003	I930134/I000211
Ibadan	2014	2013-0254-4	C1.progeny	IBA13:10254:0004	IBA930134/IBA000211	TMS13F1254P0004	I930134/I000211
Ikenne	2014	2013-0254-6	C1.progeny	IKN13:10254:0006	IBA930134/IBA000211	TMS13F1254P0006	I930134/I000211
Ibadan	2014	2013-0254-7	C1.progeny	IBA13:10254:0007	IBA930134/IBA000211	TMS13F1254P0007	I930134/I000211
Mokwa	2014	2013-0254-8	C1.progeny	MOK13:10254:0008	IBA930134/IBA000211	TMS13F1254P0008	I930134/I000211
Ikenne	2014	2013-0254-9	C1.progeny	IKN13:10254:0009	IBA930134/IBA000211	TMS13F1254P0009	I930134/I000211
Ibadan	2014	2013-0260-1	C1.progeny	IBA13:10260:0001	IBA960409/IBA010903	TMS13F1260P0001	I960409/I010903
Ibadan	2014	2013-0260-10	C1.progeny	IBA13:10260:0010	IBA960409/IBA010903	TMS13F1260P0010	I960409/I010903
Mokwa	2014	2013-0260-11	C1.progeny	MOK13:10260:0011	IBA960409/IBA010903	TMS13F1260P0011	I960409/I010903
Ikenne	2014	2013-0260-12	C1.progeny	IKN13:10260:0012	IBA960409/IBA010903	TMS13F1260P0012	I960409/I010903
Ibadan	2014	2013-0260-13	C1.progeny	IBA13:10260:0013	IBA960409/IBA010903	TMS13F1260P0013	I960409/I010903
Mokwa	2014	2013-0260-14	C1.progeny	MOK13:10260:0014	IBA960409/IBA010903	TMS13F1260P0014	I960409/I010903
Mokwa	2014	2013-0260-2	C1.progeny	MOK13:10260:0002	IBA960409/IBA010903	TMS13F1260P0002	I960409/I010903
Ikenne	2014	2013-0260-3	C1.progeny	IKN13:10260:0003	IBA960409/IBA010903	TMS13F1260P0003	I960409/I010903
Ibadan	2014	2013-0260-4	C1.progeny	IBA13:10260-0004	IBA960409/IBA010903	TMS13F1260P0004	I960409/I010903
Mokwa	2014	2013-0260-5	C1.progeny	MOK13:10260:0005	IBA960409/IBA010903	TMS13F1260P0005	I960409/I010903
Ikenne	2014	2013-0260-6	C1.progeny	IKN13:10260:0006	IBA960409/IBA010903	TMS13F1260P0006	I960409/I010903
Ibadan	2014	2013-0260-7	C1.progeny	IBA13:10260:0007	IBA960409/IBA010903	TMS13F1260P0007	I960409/I010903
Mokwa	2014	2013-0260-8	C1.progeny	MOK13:10260:0008	IBA960409/IBA010903	TMS13F1260P0008	I960409/I010903
Ikenne	2014	2013-0260-9	C1.progeny	IKN13:10260:0009	IBA960409/IBA010903	TMS13F1260P0009	I960409/I010903
Ikenne	2014	2013-0266-1	C1.progeny	IKN13:10266:0001	IBA010046/MOK940583	TMS13F1266P0001	I010046/M940583
Ikenne	2014	2013-0266-10	C1.progeny	IKN13:10266:0010	IBA010046/MOK940583	TMS13F1266P0010	I010046/M940583
Ibadan	2014	2013-0266-11	C1.progeny	IBA13:10266:0011	IBA010046/MOK940583	TMS13F1266P0011	I010046/M940583
Mokwa	2014	2013-0266-12	C1.progeny	MOK13:10266:0012	IBA010046/MOK940583	TMS13F1266P0012	I010046/M940583
Ikenne	2014	2013-0266-13	C1.progeny	IKN13:10266:0013	IBA010046/MOK940583	TMS13F1266P0013	I010046/M940583
Ibadan	2014	2013-0266-14	C1.progeny	IBA13:10266:0014	IBA010046/MOK940583	TMS13F1266P0014	I010046/M940583
Mokwa	2014	2013-0266-15	C1.progeny	MOK13:10266:0015	IBA010046/MOK940583	TMS13F1266P0015	I010046/M940583
Ikenne	2014	2013-0266-16	C1.progeny	IKN13:10266:0016	IBA010046/MOK940583	TMS13F1266P0016	I010046/M940583
Ibadan	2014	2013-0266-17	C1.progeny	IBA13:10266:0017	IBA010046/MOK940583	TMS13F1266P0017	I010046/M940583
Mokwa	2014	2013-0266-18	C1.progeny	MOK13:10266:0018	IBA010046/MOK940583	TMS13F1266P0018	I010046/M940583
Ikenne	2014	2013-0266-19	C1.progeny	IKN13:10266:0019	IBA010046/MOK940583	TMS13F1266P0019	I010046/M940583
Ibadan	2014	2013-0266-2	C1.progeny	IBA13:10266:0002	IBA010046/MOK940583	TMS13F1266P0002	I010046/M940583
Ibadan	2014	2013-0266-20	C1.progeny	IBA13:10266:0020	IBA010046/MOK940583	TMS13F1266P0020	I010046/M940583
Mokwa	2014	2013-0266-21	C1.progeny	MOK13:10266:0021	IBA010046/MOK940583	TMS13F1266P0021	I010046/M940583
Ibadan	2014	2013-0266-23	C1.progeny	IBA13:10266:0023	IBA010046/MOK940583	TMS13F1266P0023	I010046/M940583
Mokwa	2014	2013-0266-24	C1.progeny	MOK13:10266:0024	IBA010046/MOK940583	TMS13F1266P0024	I010046/M940583
Ibadan	2014	2013-0266-26	C1.progeny	IBA13:10266:0026	IBA010046/MOK940583	TMS13F1266P0026	I010046/M940583
Mokwa	2014	2013-0266-27	C1.progeny	MOK13:10266:0027	IBA010046/MOK940583	TMS13F1266P0027	I010046/M940583
Mokwa	2014	2013-0266-3	C1.progeny	MOK13:10266:0003	IBA010046/MOK940583	TMS13F1266P0003	I010046/M940583
Ikenne	2014	2013-0266-4	C1.progeny	IKN13:10266:0004	IBA010046/MOK940583	TMS13F1266P0004	I010046/M940583
Ibadan	2014	2013-0266-5	C1.progeny	IBA13:10266:0005	IBA010046/MOK940583	TMS13F1266P0005	I010046/M940583
Mokwa	2014	2013-0266-6	C1.progeny	MOK13:10266:0006	IBA010046/MOK940583	TMS13F1266P0006	I010046/M940583
Ikenne	2014	2013-0266-7	C1.progeny	IKN13:10266:0007	IBA010046/MOK940583	TMS13F1266P0007	I010046/M940583
Ibadan	2014	2013-0266-8	C1.progeny	IBA13:10266:0008	IBA010046/MOK940583	TMS13F1266P0008	I010046/M940583
Mokwa	2014	2013-0266-9	C1.progeny	MOK13:10266:0009	IBA010046/MOK940583	TMS13F1266P0009	I010046/M940583
Ibadan	2014	2013-0273-1	C1.progeny	IBA13:10273:0001	IBA010046/IBA030075	TMS13F1273P0001	I010046/I030075
Ibadan	2014	2013-0273-10	C1.progeny	IBA13:10273:0010	IBA010046/IBA030075	TMS13F1273P0010	I010046/I030075
Mokwa	2014	2013-0273-11	C1.progeny	MOK13:10273:0011	IBA010046/IBA030075	TMS13F1273P0011	I010046/I030075
Ikenne	2014	2013-0273-12	C1.progeny	IKN13:10273:0012	IBA010046/IBA030075	TMS13F1273P0012	I010046/I030075
Ibadan	2014	2013-0273-13	C1.progeny	IBA13:10273:0013	IBA010046/IBA030075	TMS13F1273P0013	I010046/I030075
Ikenne	2014	2013-0273-15	C1.progeny	IKN13:10273:0015	IBA010046/IBA030075	TMS13F1273P0015	I010046/I030075
Ibadan	2014	2013-0273-16	C1.progeny	IBA13:10273:0016	IBA010046/IBA030075	TMS13F1273P0016	I010046/I030075
Mokwa	2014	2013-0273-17	C1.progeny	MOK13:10273:0017	IBA010046/IBA030075	TMS13F1273P0017	I010046/I030075
Ikenne	2014	2013-0273-18	C1.progeny	IKN13:10273:0018	IBA010046/IBA030075	TMS13F1273P0018	I010046/I030075
Mokwa	2014	2013-0273-2	C1.progeny	MOK13:10273:0002	IBA010046/IBA030075	TMS13F1273P0002	I010046/I030075
Ikenne	2014	2013-0273-21	C1.progeny	IKN13:10273:0021	IBA010046/IBA030075	TMS13F1273P0021	I010046/I030075
Ikenne	2014	2013-0273-3	C1.progeny	IKN13:10273:0003	IBA010046/IBA030075	TMS13F1273P0003	I010046/I030075
Ibadan	2014	2013-0273-4	C1.progeny	IBA13:10273:0004	IBA010046/IBA030075	TMS13F1273P0004	I010046/I030075
Mokwa	2014	2013-0273-5	C1.progeny	MOK13:10273:0005	IBA010046/IBA030075	TMS13F1273P0005	I010046/I030075
Ikenne	2014	2013-0273-6	C1.progeny	IKN13:10273:0006	IBA010046/IBA030075	TMS13F1273P0006	I010046/I030075
Ibadan	2014	2013-0273-7	C1.progeny	IBA13:10273:0007	IBA010046/IBA030075	TMS13F1273P0007	I010046/I030075
Mokwa	2014	2013-0273-8	C1.progeny	MOK13:10273:0008	IBA010046/IBA030075	TMS13F1273P0008	I010046/I030075
Ikenne	2014	2013-0273-9	C1.progeny	IKN13:10273:0009	IBA010046/IBA030075	TMS13F1273P0009	I010046/I030075
Ikenne	2014	2013-0286-1	C1.progeny	IKN13:10286:0001	IBA020129/IBA000211	TMS13F1286P0001	I020129/I000211
Mokwa	2014	2013-0286-10	C1.progeny	MOK13:10286:0010	IBA020129/IBA000211	TMS13F1286P0010	I020129/I000211
Ikenne	2014	2013-0286-11	C1.progeny	IKN13:10286:0011	IBA020129/IBA000211	TMS13F1286P0011	I020129/I000211
Ibadan	2014	2013-0286-2	C1.progeny	IBA13:10286:0002	IBA020129/IBA000211	TMS13F1286P0002	I020129/I000211
Mokwa	2014	2013-0286-3	C1.progeny	MOK13:10286:0003	IBA020129/IBA000211	TMS13F1286P0003	I020129/I000211
Ikenne	2014	2013-0286-5	C1.progeny	IKN13:10286:0005	IBA020129/IBA000211	TMS13F1286P0005	I020129/I000211
Mokwa	2014	2013-0286-7	C1.progeny	MOK13:10286:0007	IBA020129/IBA000211	TMS13F1286P0007	I020129/I000211
Ikenne	2014	2013-0286-8	C1.progeny	IKN13:10286:0008	IBA020129/IBA000211	TMS13F1286P0008	I020129/I000211
Mokwa	2014	2013-0287-1	C1.progeny	MOK13:10287:0001	IBA020129/IBA000355	TMS13F1287P0001	I020129/I000355
Mokwa	2014	2013-0287-10	C1.progeny	MOK13:10287:0010	IBA020129/IBA000355	TMS13F1287P0010	I020129/I000355
Ikenne	2014	2013-0287-11	C1.progeny	IKN13:10287:0011	IBA020129/IBA000355	TMS13F1287P0011	I020129/I000355
Ibadan	2014	2013-0287-12	C1.progeny	IBA13:10287:0012	IBA020129/IBA000355	TMS13F1287P0012	I020129/I000355
Mokwa	2014	2013-0287-13	C1.progeny	MOK13:10287:0013	IBA020129/IBA000355	TMS13F1287P0013	I020129/I000355
Ikenne	2014	2013-0287-14	C1.progeny	IKN13:10287:0014	IBA020129/IBA000355	TMS13F1287P0014	I020129/I000355
Ibadan	2014	2013-0287-15	C1.progeny	IBA13:10287:0015	IBA020129/IBA000355	TMS13F1287P0015	I020129/I000355
Mokwa	2014	2013-0287-16	C1.progeny	MOK13:10287:0016	IBA020129/IBA000355	TMS13F1287P0016	I020129/I000355
Ikenne	2014	2013-0287-17	C1.progeny	IKN13:10287:0017	IBA020129/IBA000355	TMS13F1287P0017	I020129/I000355
Ibadan	2014	2013-0287-18	C1.progeny	IBA13:10287:0018	IBA020129/IBA000355	TMS13F1287P0018	I020129/I000355
Ikenne	2014	2013-0287-2	C1.progeny	IKN13:10287:0002	IBA020129/IBA000355	TMS13F1287P0002	I020129/I000355
Ibadan	2014	2013-0287-3	C1.progeny	IBA13:10287:0003	IBA020129/IBA000355	TMS13F1287P0003	I020129/I000355
Mokwa	2014	2013-0287-4	C1.progeny	MOK13:10287:0004	IBA020129/IBA000355	TMS13F1287P0004	I020129/I000355
Ikenne	2014	2013-0287-5	C1.progeny	IKN13:10287:0005	IBA020129/IBA000355	TMS13F1287P0005	I020129/I000355
Ibadan	2014	2013-0287-6	C1.progeny	IBA13:10287:0006	IBA020129/IBA000355	TMS13F1287P0006	I020129/I000355
Mokwa	2014	2013-0287-7	C1.progeny	MOK13:10287:0007	IBA020129/IBA000355	TMS13F1287P0007	I020129/I000355
Ikenne	2014	2013-0287-8	C1.progeny	IKN13:10287:0008	IBA020129/IBA000355	TMS13F1287P0008	I020129/I000355
Ibadan	2014	2013-0287-9	C1.progeny	IBA13:10287:0009	IBA020129/IBA000355	TMS13F1287P0009	I020129/I000355
Ikenne	2014	2013-0288-1	C1.progeny	IKN13:10288:0001	IBA020129/IBA010903	TMS13F1288P0001	I020129/I010903
Ikenne	2014	2013-0288-10	C1.progeny	IKN13:10288:0010	IBA020129/IBA010903	TMS13F1288P0010	I020129/I010903
Ibadan	2014	2013-0288-11	C1.progeny	IBA13:10288:0011	IBA020129/IBA010903	TMS13F1288P0011	I020129/I010903
Mokwa	2014	2013-0288-12	C1.progeny	MOK13:10288:0012	IBA020129/IBA010903	TMS13F1288P0012	I020129/I010903
Ikenne	2014	2013-0288-13	C1.progeny	IKN13:10288:0013	IBA020129/IBA010903	TMS13F1288P0013	I020129/I010903
Mokwa	2014	2013-0288-15	C1.progeny	MOK13:10288:0015	IBA020129/IBA010903	TMS13F1288P0015	I020129/I010903
Ikenne	2014	2013-0288-16	C1.progeny	IKN13:10288:0016	IBA020129/IBA010903	TMS13F1288P0016	I020129/I010903
Ibadan	2014	2013-0288-17	C1.progeny	IBA13:10288:0017	IBA020129/IBA010903	TMS13F1288P0017	I020129/I010903
Mokwa	2014	2013-0288-18	C1.progeny	MOK13:10288:0018	IBA020129/IBA010903	TMS13F1288P0018	I020129/I010903
Ikenne	2014	2013-0288-19	C1.progeny	IKN13:10288:0019	IBA020129/IBA010903	TMS13F1288P0019	I020129/I010903
Ibadan	2014	2013-0288-2	C1.progeny	IBA13:10288:0002	IBA020129/IBA010903	TMS13F1288P0002	I020129/I010903
Ibadan	2014	2013-0288-20	C1.progeny	IBA13:10288:0020	IBA020129/IBA010903	TMS13F1288P0020	I020129/I010903
Mokwa	2014	2013-0288-21	C1.progeny	MOK13:10288:0021	IBA020129/IBA010903	TMS13F1288P0021	I020129/I010903
Ikenne	2014	2013-0288-22	C1.progeny	IKN13:10288:0022	IBA020129/IBA010903	TMS13F1288P0022	I020129/I010903
Ibadan	2014	2013-0288-23	C1.progeny	IBA13:10288:0023	IBA020129/IBA010903	TMS13F1288P0023	I020129/I010903
Mokwa	2014	2013-0288-24	C1.progeny	MOK13:10288:0024	IBA020129/IBA010903	TMS13F1288P0024	I020129/I010903
Mokwa	2014	2013-0288-3	C1.progeny	MOK13:10288:0003	IBA020129/IBA010903	TMS13F1288P0003	I020129/I010903
Ikenne	2014	2013-0288-4	C1.progeny	IKN13:10288:0004	IBA020129/IBA010903	TMS13F1288P0004	I020129/I010903
Ibadan	2014	2013-0288-5	C1.progeny	IBA13:10288:0005	IBA020129/IBA010903	TMS13F1288P0005	I020129/I010903
Mokwa	2014	2013-0288-6	C1.progeny	MOK13:10288:0006	IBA020129/IBA010903	TMS13F1288P0006	I020129/I010903
Ikenne	2014	2013-0288-7	C1.progeny	IKN13:10288:0007	IBA020129/IBA010903	TMS13F1288P0007	I020129/I010903
Ibadan	2014	2013-0288-8	C1.progeny	IBA13:10288:0008	IBA020129/IBA010903	TMS13F1288P0008	I020129/I010903
Mokwa	2014	2013-0288-9	C1.progeny	MOK13:10288:0009	IBA020129/IBA010903	TMS13F1288P0009	I020129/I010903
Ibadan	2014	2013-0291-1	C1.progeny	IBA13:10291:0001	IBA020129/IBA030075	TMS13F1291P0001	I020129/I030075
Ibadan	2014	2013-0291-10	C1.progeny	IBA13:10291:0010	IBA020129/IBA030075	TMS13F1291P0010	I020129/I030075
Mokwa	2014	2013-0291-11	C1.progeny	MOK13:10291:0011	IBA020129/IBA030075	TMS13F1291P0011	I020129/I030075
Ikenne	2014	2013-0291-12	C1.progeny	IKN13:10291:0012	IBA020129/IBA030075	TMS13F1291P0012	I020129/I030075
Ibadan	2014	2013-0291-13	C1.progeny	IBA13:10291:0013	IBA020129/IBA030075	TMS13F1291P0013	I020129/I030075
Mokwa	2014	2013-0291-14	C1.progeny	MOK13:10291:0014	IBA020129/IBA030075	TMS13F1291P0014	I020129/I030075
Ikenne	2014	2013-0291-15	C1.progeny	IKN13:10291:0015	IBA020129/IBA030075	TMS13F1291P0015	I020129/I030075
Mokwa	2014	2013-0291-2	C1.progeny	MOK13:10291:0002	IBA020129/IBA030075	TMS13F1291P0002	I020129/I030075
Ikenne	2014	2013-0291-3	C1.progeny	IKN13:10291:0003	IBA020129/IBA030075	TMS13F1291P0003	I020129/I030075
Ibadan	2014	2013-0291-4	C1.progeny	IBA13:10291:0004	IBA020129/IBA030075	TMS13F1291P0004	I020129/I030075
Mokwa	2014	2013-0291-5	C1.progeny	MOK13:10291:0005	IBA020129/IBA030075	TMS13F1291P0005	I020129/I030075
Ikenne	2014	2013-0291-6	C1.progeny	IKN13:10291:0006	IBA020129/IBA030075	TMS13F1291P0006	I020129/I030075
Ibadan	2014	2013-0291-7	C1.progeny	IBA13:10291:0007	IBA020129/IBA030075	TMS13F1291P0007	I020129/I030075
Mokwa	2014	2013-0291-8	C1.progeny	MOK13:10291:0008	IBA020129/IBA030075	TMS13F1291P0008	I020129/I030075
Ikenne	2014	2013-0291-9	C1.progeny	IKN13:10291:0009	IBA020129/IBA030075	TMS13F1291P0009	I020129/I030075
Ibadan	2014	2013-0307-13	C1.progeny	IBA13:10307:0013	IBA030060/IBA010903	TMS13F1307P0013	I030060/I010903
Mokwa	2014	2013-0307-14	C1.progeny	MOK13:10307:0014	IBA030060/IBA010903	TMS13F1307P0014	I030060/I010903
Ikenne	2014	2013-0307-15	C1.progeny	IKN13:10307:0015	IBA030060/IBA010903	TMS13F1307P0015	I030060/I010903
Ibadan	2014	2013-0307-16	C1.progeny	IBA13:10307:0016	IBA030060/IBA010903	TMS13F1307P0016	I030060/I010903
Mokwa	2014	2013-0307-17	C1.progeny	MOK13:10307:0017	IBA030060/IBA010903	TMS13F1307P0017	I030060/I010903
Ikenne	2014	2013-0307-18	C1.progeny	IKN13:10307:0018	IBA030060/IBA010903	TMS13F1307P0018	I030060/I010903
Ibadan	2014	2013-0307-19	C1.progeny	IBA13:10307:0019	IBA030060/IBA010903	TMS13F1307P0019	I030060/I010903
Mokwa	2014	2013-0307-2	C1.progeny	MOK13:10307:0002	IBA030060/IBA010903	TMS13F1307P0002	I030060/I010903
Ikenne	2014	2013-0307-21	C1.progeny	IKN13:10307:0021	IBA030060/IBA010903	TMS13F1307P0021	I030060/I010903
Ibadan	2014	2013-0307-22	C1.progeny	IBA13:10307:0022	IBA030060/IBA010903	TMS13F1307P0022	I030060/I010903
Ikenne	2014	2013-0307-24	C1.progeny	IKN13:10307:0024	IBA030060/IBA010903	TMS13F1307P0024	I030060/I010903
Ikenne	2014	2013-0307-3	C1.progeny	IKN13:10307:0003	IBA030060/IBA010903	TMS13F1307P0003	I030060/I010903
Ikenne	2014	2013-0307-6	C1.progeny	IKN13:10307:0006	IBA030060/IBA010903	TMS13F1307P0006	I030060/I010903
Mokwa	2014	2013-0324-1	C1.progeny	MOK13:10324:0001	MOK940583/IBA010046	TMS13F1324P0001	M940583/I010046
Mokwa	2014	2013-0324-10	C1.progeny	MOK13:10324:0010	MOK940583/IBA010046	TMS13F1324P0010	M940583/I010046
Ikenne	2014	2013-0324-11	C1.progeny	IKN13:10324:0011	MOK940583/IBA010046	TMS13F1324P0011	M940583/I010046
Ibadan	2014	2013-0324-12	C1.progeny	IBA13:10324:0012	MOK940583/IBA010046	TMS13F1324P0012	M940583/I010046
Mokwa	2014	2013-0324-13	C1.progeny	MOK13:10324:0013	MOK940583/IBA010046	TMS13F1324P0013	M940583/I010046
Ikenne	2014	2013-0324-14	C1.progeny	IKN13:10324:0014	MOK940583/IBA010046	TMS13F1324P0014	M940583/I010046
Mokwa	2014	2013-0324-16	C1.progeny	MOK13:10324:0016	MOK940583/IBA010046	TMS13F1324P0016	M940583/I010046
Ikenne	2014	2013-0324-17	C1.progeny	IKN13:10324:0017	MOK940583/IBA010046	TMS13F1324P0017	M940583/I010046
Mokwa	2014	2013-0324-19	C1.progeny	MOK13:10324:0019	MOK940583/IBA010046	TMS13F1324P0019	M940583/I010046
Ikenne	2014	2013-0324-2	C1.progeny	IKN13:10324:0002	MOK940583/IBA010046	TMS13F1324P0002	M940583/I010046
Ikenne	2014	2013-0324-20	C1.progeny	IKN13:10324:0020	MOK940583/IBA010046	TMS13F1324P0020	M940583/I010046
Ibadan	2014	2013-0324-3	C1.progeny	IBA13:10324:0003	MOK940583/IBA010046	TMS13F1324P0003	M940583/I010046
Mokwa	2014	2013-0324-4	C1.progeny	MOK13:10324:0004	MOK940583/IBA010046	TMS13F1324P0004	M940583/I010046
Ibadan	2014	2013-0324-6	C1.progeny	IBA13:10324:0006	MOK940583/IBA010046	TMS13F1324P0006	M940583/I010046
Mokwa	2014	2013-0324-7	C1.progeny	MOK13:10324:0007	MOK940583/IBA010046	TMS13F1324P0007	M940583/I010046
Ikenne	2014	2013-0324-8	C1.progeny	IKN13:10324:0008	MOK940583/IBA010046	TMS13F1324P0008	M940583/I010046
Mokwa	2014	2013-0329-1	C1.progeny	MOK13:10329:0001	IBA940237/TMEB 419	TMS13F1329P0001	I940237/TMEB419
Mokwa	2014	2013-0329-10	C1.progeny	MOK13:10329:0010	IBA940237/TMEB 419	TMS13F1329P0010	I940237/TMEB419
Ikenne	2014	2013-0329-11	C1.progeny	IKN13:10329:0011	IBA940237/TMEB 419	TMS13F1329P0011	I940237/TMEB419
Ibadan	2014	2013-0329-12	C1.progeny	IBA13:10329:0012	IBA940237/TMEB 419	TMS13F1329P0012	I940237/TMEB419
Mokwa	2014	2013-0329-13	C1.progeny	MOK13:10329:0013	IBA940237/TMEB 419	TMS13F1329P0013	I940237/TMEB419
Ikenne	2014	2013-0329-14	C1.progeny	IKN13:10329:0014	IBA940237/TMEB 419	TMS13F1329P0014	I940237/TMEB419
Ibadan	2014	2013-0329-15	C1.progeny	IBA13:10329:0015	IBA940237/TMEB 419	TMS13F1329P0015	I940237/TMEB419
Mokwa	2014	2013-0329-16	C1.progeny	MOK13:10329:0016	IBA940237/TMEB 419	TMS13F1329P0016	I940237/TMEB419
Ikenne	2014	2013-0329-17	C1.progeny	IKN13:10329:0017	IBA940237/TMEB 419	TMS13F1329P0017	I940237/TMEB419
Ikenne	2014	2013-0329-2	C1.progeny	IKN13:10329:0002	IBA940237/TMEB 419	TMS13F1329P0002	I940237/TMEB419
Ibadan	2014	2013-0329-3	C1.progeny	IBA13:10329:0003	IBA940237/TMEB 419	TMS13F1329P0003	I940237/TMEB419
Mokwa	2014	2013-0329-4	C1.progeny	MOK13:10329:0004	IBA940237/TMEB 419	TMS13F1329P0004	I940237/TMEB419
Ikenne	2014	2013-0329-5	C1.progeny	IKN13:10329:0005	IBA940237/TMEB 419	TMS13F1329P0005	I940237/TMEB419
Ibadan	2014	2013-0329-6	C1.progeny	IBA13:10329:0006	IBA940237/TMEB 419	TMS13F1329P0006	I940237/TMEB419
Mokwa	2014	2013-0329-7	C1.progeny	MOK13:10329:0007	IBA940237/TMEB 419	TMS13F1329P0007	I940237/TMEB419
Ikenne	2014	2013-0329-8	C1.progeny	IKN13:10329:0008	IBA940237/TMEB 419	TMS13F1329P0008	I940237/TMEB419
Ibadan	2014	2013-0329-9	C1.progeny	IBA13:10329:0009	IBA940237/TMEB 419	TMS13F1329P0009	I940237/TMEB419
Ikenne	2014	2013-0332-1	C1.progeny	IKN13:10332:0001	IBA940237/IBA970290	TMS13F1332P0001	I940237/I970290
Ikenne	2014	2013-0332-10	C1.progeny	IKN13:10332:0010	IBA940237/IBA970290	TMS13F1332P0010	I940237/I970290
Ibadan	2014	2013-0332-11	C1.progeny	IBA13:10332:0011	IBA940237/IBA970290	TMS13F1332P0011	I940237/I970290
Mokwa	2014	2013-0332-12	C1.progeny	MOK13:10332:0012	IBA940237/IBA970290	TMS13F1332P0012	I940237/I970290
Ikenne	2014	2013-0332-13	C1.progeny	IKN13:10332:0013	IBA940237/IBA970290	TMS13F1332P0013	I940237/I970290
Ibadan	2014	2013-0332-14	C1.progeny	IBA13:10332:0014	IBA940237/IBA970290	TMS13F1332P0014	I940237/I970290
Mokwa	2014	2013-0332-15	C1.progeny	MOK13:10332:0015	IBA940237/IBA970290	TMS13F1332P0015	I940237/I970290
Ikenne	2014	2013-0332-16	C1.progeny	IKN13:10332:0016	IBA940237/IBA970290	TMS13F1332P0016	I940237/I970290
Ibadan	2014	2013-0332-17	C1.progeny	IBA13:10332:0017	IBA940237/IBA970290	TMS13F1332P0017	I940237/I970290
Mokwa	2014	2013-0332-18	C1.progeny	MOK13:10332:0018	IBA940237/IBA970290	TMS13F1332P0018	I940237/I970290
Ikenne	2014	2013-0332-19	C1.progeny	IKN13:10332:0019	IBA940237/IBA970290	TMS13F1332P0019	I940237/I970290
Ibadan	2014	2013-0332-2	C1.progeny	IBA13:10332:0002	IBA940237/IBA970290	TMS13F1332P0002	I940237/I970290
Ibadan	2014	2013-0332-20	C1.progeny	IBA13:10332:0020	IBA940237/IBA970290	TMS13F1332P0020	I940237/I970290
Mokwa	2014	2013-0332-21	C1.progeny	MOK13:10332:0021	IBA940237/IBA970290	TMS13F1332P0021	I940237/I970290
Ikenne	2014	2013-0332-22	C1.progeny	IKN13:10332:0022	IBA940237/IBA970290	TMS13F1332P0022	I940237/I970290
Ibadan	2014	2013-0332-23	C1.progeny	IBA13:10332:0023	IBA940237/IBA970290	TMS13F1332P0023	I940237/I970290
Mokwa	2014	2013-0332-24	C1.progeny	MOK13:10332:0024	IBA940237/IBA970290	TMS13F1332P0024	I940237/I970290
Ikenne	2014	2013-0332-25	C1.progeny	IKN13:10332:0025	IBA940237/IBA970290	TMS13F1332P0025	I940237/I970290
Ibadan	2014	2013-0332-26	C1.progeny	IBA13:10332:0026	IBA940237/IBA970290	TMS13F1332P0026	I940237/I970290
Ikenne	2014	2013-0332-28	C1.progeny	IKN13:10332:0028	IBA940237/IBA970290	TMS13F1332P0028	I940237/I970290
Ibadan	2014	2013-0332-29	C1.progeny	IBA13:10332:0029	IBA940237/IBA970290	TMS13F1332P0029	I940237/I970290
Mokwa	2014	2013-0332-3	C1.progeny	MOK13:10332:0003	IBA940237/IBA970290	TMS13F1332P0003	I940237/I970290
Mokwa	2014	2013-0332-30	C1.progeny	MOK13:10332:0030	IBA940237/IBA970290	TMS13F1332P0030	I940237/I970290
Ikenne	2014	2013-0332-31	C1.progeny	IKN13:10332:0031	IBA940237/IBA970290	TMS13F1332P0031	I940237/I970290
Ibadan	2014	2013-0332-32	C1.progeny	IBA13:10332:0032	IBA940237/IBA970290	TMS13F1332P0032	I940237/I970290
Mokwa	2014	2013-0332-33	C1.progeny	MOK13:10332:0033	IBA940237/IBA970290	TMS13F1332P0033	I940237/I970290
Ikenne	2014	2013-0332-34	C1.progeny	IKN13:10332:0034	IBA940237/IBA970290	TMS13F1332P0034	I940237/I970290
Ibadan	2014	2013-0332-35	C1.progeny	IBA13:10332:0035	IBA940237/IBA970290	TMS13F1332P0035	I940237/I970290
Mokwa	2014	2013-0332-36	C1.progeny	MOK13:10332:0036	IBA940237/IBA970290	TMS13F1332P0036	I940237/I970290
Ikenne	2014	2013-0332-37	C1.progeny	IKN13:10332:0037	IBA940237/IBA970290	TMS13F1332P0037	I940237/I970290
Ibadan	2014	2013-0332-38	C1.progeny	IBA13:10332:0038	IBA940237/IBA970290	TMS13F1332P0038	I940237/I970290
Mokwa	2014	2013-0332-39	C1.progeny	MOK13:10332:0039	IBA940237/IBA970290	TMS13F1332P0039	I940237/I970290
Ikenne	2014	2013-0332-4	C1.progeny	IKN13:10332:0004	IBA940237/IBA970290	TMS13F1332P0004	I940237/I970290
Ikenne	2014	2013-0332-40	C1.progeny	IKN13:10332:0040	IBA940237/IBA970290	TMS13F1332P0040	I940237/I970290
Ibadan	2014	2013-0332-41	C1.progeny	IBA13:10332:0041	IBA940237/IBA970290	TMS13F1332P0041	I940237/I970290
Ikenne	2014	2013-0332-43	C1.progeny	IKN13:10332:0043	IBA940237/IBA970290	TMS13F1332P0043	I940237/I970290
Ibadan	2014	2013-0332-44	C1.progeny	IBA13:10332:0044	IBA940237/IBA970290	TMS13F1332P0044	I940237/I970290
Ikenne	2014	2013-0332-46	C1.progeny	IKN13:10332:0046	IBA940237/IBA970290	TMS13F1332P0046	I940237/I970290
Ibadan	2014	2013-0332-47	C1.progeny	IBA13:10332:0047	IBA940237/IBA970290	TMS13F1332P0047	I940237/I970290
Ibadan	2014	2013-0332-5	C1.progeny	IBA13:10332:0005	IBA940237/IBA970290	TMS13F1332P0005	I940237/I970290
Mokwa	2014	2013-0332-6	C1.progeny	MOK13:10332:0006	IBA940237/IBA970290	TMS13F1332P0006	I940237/I970290
Ikenne	2014	2013-0332-7	C1.progeny	IKN13:10332:0007	IBA940237/IBA970290	TMS13F1332P0007	I940237/I970290
Ibadan	2014	2013-0332-8	C1.progeny	IBA13:10332:0008	IBA940237/IBA970290	TMS13F1332P0008	I940237/I970290
Mokwa	2014	2013-0332-9	C1.progeny	MOK13:10332:0009	IBA940237/IBA970290	TMS13F1332P0009	I940237/I970290
Ibadan	2014	2013-0333-11	C1.progeny	IBA13:10333:0011	IBA940237/IBA010046	TMS13F1333P0011	I940237/I010046
Mokwa	2014	2013-0333-12	C1.progeny	MOK13:10333:0012	IBA940237/IBA010046	TMS13F1333P0012	I940237/I010046
Ikenne	2014	2013-0333-13	C1.progeny	IKN13:10333:0013	IBA940237/IBA010046	TMS13F1333P0013	I940237/I010046
Mokwa	2014	2013-0333-15	C1.progeny	MOK13:10333:0015	IBA940237/IBA010046	TMS13F1333P0015	I940237/I010046
Ikenne	2014	2013-0333-16	C1.progeny	IKN13:10333:0016	IBA940237/IBA010046	TMS13F1333P0016	I940237/I010046
Mokwa	2014	2013-0333-18	C1.progeny	MOK13:10333:0018	IBA940237/IBA010046	TMS13F1333P0018	I940237/I010046
Ikenne	2014	2013-0333-19	C1.progeny	IKN13:10333:0019	IBA940237/IBA010046	TMS13F1333P0019	I940237/I010046
Ibadan	2014	2013-0333-20	C1.progeny	IBA13:10333:0020	IBA940237/IBA010046	TMS13F1333P0020	I940237/I010046
Mokwa	2014	2013-0333-21	C1.progeny	MOK13:10333:0021	IBA940237/IBA010046	TMS13F1333P0021	I940237/I010046
Ikenne	2014	2013-0333-22	C1.progeny	IKN13:10333:0022	IBA940237/IBA010046	TMS13F1333P0022	I940237/I010046
Ibadan	2014	2013-0333-23	C1.progeny	IBA13:10333:0023	IBA940237/IBA010046	TMS13F1333P0023	I940237/I010046
Mokwa	2014	2013-0333-24	C1.progeny	MOK13:10333:0024	IBA940237/IBA010046	TMS13F1333P0024	I940237/I010046
Ikenne	2014	2013-0333-25	C1.progeny	IKN13:10333:0025	IBA940237/IBA010046	TMS13F1333P0025	I940237/I010046
Ibadan	2014	2013-0333-26	C1.progeny	IBA13:10333:0026	IBA940237/IBA010046	TMS13F1333P0026	I940237/I010046
Ikenne	2014	2013-0333-28	C1.progeny	IKN13:10333:0028	IBA940237/IBA010046	TMS13F1333P0028	I940237/I010046
Ibadan	2014	2013-0333-29	C1.progeny	IBA13:10333:0029	IBA940237/IBA010046	TMS13F1333P0029	I940237/I010046
Mokwa	2014	2013-0333-30	C1.progeny	MOK13:10333:0030	IBA940237/IBA010046	TMS13F1333P0030	I940237/I010046
Ikenne	2014	2013-0333-31	C1.progeny	IKN13:10333:0031	IBA940237/IBA010046	TMS13F1333P0031	I940237/I010046
Ibadan	2014	2013-0333-32	C1.progeny	IBA13:10333:0032	IBA940237/IBA010046	TMS13F1333P0032	I940237/I010046
Ikenne	2014	2013-0333-4	C1.progeny	IKN13:10333:0004	IBA940237/IBA010046	TMS13F1333P0004	I940237/I010046
Ibadan	2014	2013-0333-5	C1.progeny	IBA13:10333:0005	IBA940237/IBA010046	TMS13F1333P0005	I940237/I010046
Mokwa	2014	2013-0333-6	C1.progeny	MOK13:10333:0006	IBA940237/IBA010046	TMS13F1333P0006	I940237/I010046
Ikenne	2014	2013-0333-7	C1.progeny	IKN13:10333:0007	IBA940237/IBA010046	TMS13F1333P0007	I940237/I010046
Ibadan	2014	2013-0333-8	C1.progeny	IBA13:10333:0008	IBA940237/IBA010046	TMS13F1333P0008	I940237/I010046
Mokwa	2014	2013-0333-9	C1.progeny	MOK13:10333:0009	IBA940237/IBA010046	TMS13F1333P0009	I940237/I010046
Ikenne	2014	2013-0336-1	C1.progeny	IKN13:10336:0001	IBA950306/IBA970290	TMS13F1336P0001	I950306/I970290
Ikenne	2014	2013-0336-10	C1.progeny	IKN13:10336:0010	IBA950306/IBA970290	TMS13F1336P0010	I950306/I970290
Ibadan	2014	2013-0336-11	C1.progeny	IBA13:10336:0011	IBA950306/IBA970290	TMS13F1336P0011	I950306/I970290
Mokwa	2014	2013-0336-12	C1.progeny	MOK13:10336:0012	IBA950306/IBA970290	TMS13F1336P0012	I950306/I970290
Ikenne	2014	2013-0336-13	C1.progeny	IKN13:10336:0013	IBA950306/IBA970290	TMS13F1336P0013	I950306/I970290
Ibadan	2014	2013-0336-14	C1.progeny	IBA13:10336:0014	IBA950306/IBA970290	TMS13F1336P0014	I950306/I970290
Mokwa	2014	2013-0336-15	C1.progeny	MOK13:10336:0015	IBA950306/IBA970290	TMS13F1336P0015	I950306/I970290
Ikenne	2014	2013-0336-16	C1.progeny	IKN13:10336:0016	IBA950306/IBA970290	TMS13F1336P0016	I950306/I970290
Ibadan	2014	2013-0336-17	C1.progeny	IBA13:10336:0017	IBA950306/IBA970290	TMS13F1336P0017	I950306/I970290
Mokwa	2014	2013-0336-18	C1.progeny	MOK13:10336:0018	IBA950306/IBA970290	TMS13F1336P0018	I950306/I970290
Ikenne	2014	2013-0336-19	C1.progeny	IKN13:10336:0019	IBA950306/IBA970290	TMS13F1336P0019	I950306/I970290
Ibadan	2014	2013-0336-2	C1.progeny	IBA13:10336:0002	IBA950306/IBA970290	TMS13F1336P0002	I950306/I970290
Ibadan	2014	2013-0336-20	C1.progeny	IBA13:10336:0020	IBA950306/IBA970290	TMS13F1336P0020	I950306/I970290
Mokwa	2014	2013-0336-21	C1.progeny	MOK13:10336:0021	IBA950306/IBA970290	TMS13F1336P0021	I950306/I970290
Ibadan	2014	2013-0336-24	C1.progeny	IBA13:10336:0024	IBA950306/IBA970290	TMS13F1336P0024	I950306/I970290
Mokwa	2014	2013-0336-25	C1.progeny	MOK13:10336:0025	IBA950306/IBA970290	TMS13F1336P0025	I950306/I970290
Ikenne	2014	2013-0336-26	C1.progeny	IKN13:10336:0026	IBA950306/IBA970290	TMS13F1336P0026	I950306/I970290
Ibadan	2014	2013-0336-27	C1.progeny	IBA13:10336:0027	IBA950306/IBA970290	TMS13F1336P0027	I950306/I970290
Mokwa	2014	2013-0336-28	C1.progeny	MOK13:10336:0028	IBA950306/IBA970290	TMS13F1336P0028	I950306/I970290
Ikenne	2014	2013-0336-29	C1.progeny	IKN13:10336:0029	IBA950306/IBA970290	TMS13F1336P0029	I950306/I970290
Mokwa	2014	2013-0336-3	C1.progeny	MOK13:10336:0003	IBA950306/IBA970290	TMS13F1336P0003	I950306/I970290
Ibadan	2014	2013-0336-30	C1.progeny	IBA13:10336:0030	IBA950306/IBA970290	TMS13F1336P0030	I950306/I970290
Ikenne	2014	2013-0336-4	C1.progeny	IKN13:10336:0004	IBA950306/IBA970290	TMS13F1336P0004	I950306/I970290
Ibadan	2014	2013-0336-5	C1.progeny	IBA13:10336:0005	IBA950306/IBA970290	TMS13F1336P0005	I950306/I970290
Mokwa	2014	2013-0336-6	C1.progeny	MOK13:10336:0006	IBA950306/IBA970290	TMS13F1336P0006	I950306/I970290
Ikenne	2014	2013-0336-7	C1.progeny	IKN13:10336:0007	IBA950306/IBA970290	TMS13F1336P0007	I950306/I970290
Ibadan	2014	2013-0336-8	C1.progeny	IBA13:10336:0008	IBA950306/IBA970290	TMS13F1336P0008	I950306/I970290
Mokwa	2014	2013-0336-9	C1.progeny	MOK13:10336:0009	IBA950306/IBA970290	TMS13F1336P0009	I950306/I970290
Mokwa	2014	2013-0339-1	C1.progeny	MOK13:10339:0001	MOK970016/IBA970290	TMS13F1339P0001	MM970016/I970290
Mokwa	2014	2013-0339-10	C1.progeny	MOK13:10339:0010	MOK970016/IBA970290	TMS13F1339P0010	MM970016/I970290
Ibadan	2014	2013-0339-12	C1.progeny	IBA13:10339:0012	MOK970016/IBA970290	TMS13F1339P0012	MM970016/I970290
Mokwa	2014	2013-0339-13	C1.progeny	MOK13:10339:0013	MOK970016/IBA970290	TMS13F1339P0013	MM970016/I970290
Ikenne	2014	2013-0339-14	C1.progeny	IKN13:10339:0014	MOK970016/IBA970290	TMS13F1339P0014	MM970016/I970290
Ikenne	2014	2013-0339-2	C1.progeny	IKN13:10339:0002	MOK970016/IBA970290	TMS13F1339P0002	MM970016/I970290
Ibadan	2014	2013-0339-3	C1.progeny	IBA13:10339:0003	MOK970016/IBA970290	TMS13F1339P0003	MM970016/I970290
Mokwa	2014	2013-0339-4	C1.progeny	MOK13:10339:0004	MOK970016/IBA970290	TMS13F1339P0004	MM970016/I970290
Ikenne	2014	2013-0339-5	C1.progeny	IKN13:10339:0005	MOK970016/IBA970290	TMS13F1339P0005	MM970016/I970290
Ibadan	2014	2013-0339-6	C1.progeny	IBA13:10339:0006	MOK970016/IBA970290	TMS13F1339P0006	MM970016/I970290
Mokwa	2014	2013-0339-7	C1.progeny	MOK13:10339:0007	MOK970016/IBA970290	TMS13F1339P0007	MM970016/I970290
Ikenne	2014	2013-0339-8	C1.progeny	IKN13:10339:0008	MOK970016/IBA970290	TMS13F1339P0008	MM970016/I970290
Ikenne	2014	2013-0343-1	C1.progeny	IKN13:10343:0001	IBA970425/IBA930007	TMS13F1343P0001	I970425/I930007
Ikenne	2014	2013-0343-10	C1.progeny	IKN13:10343:0010	IBA970425/IBA930007	TMS13F1343P0010	I970425/I930007
Ibadan	2014	2013-0343-11	C1.progeny	IBA13:10343:0011	IBA970425/IBA930007	TMS13F1343P0011	I970425/I930007
Mokwa	2014	2013-0343-12	C1.progeny	MOK13:10343:0012	IBA970425/IBA930007	TMS13F1343P0012	I970425/I930007
Ikenne	2014	2013-0343-13	C1.progeny	IKN13:10343:0013	IBA970425/IBA930007	TMS13F1343P0013	I970425/I930007
Mokwa	2014	2013-0343-15	C1.progeny	MOK13:10343:0015	IBA970425/IBA930007	TMS13F1343P0015	I970425/I930007
Ikenne	2014	2013-0343-16	C1.progeny	IKN13:10343:0016	IBA970425/IBA930007	TMS13F1343P0016	I970425/I930007
Ibadan	2014	2013-0343-17	C1.progeny	IBA13:10343:0017	IBA970425/IBA930007	TMS13F1343P0017	I970425/I930007
Mokwa	2014	2013-0343-18	C1.progeny	MOK13:10343:0018	IBA970425/IBA930007	TMS13F1343P0018	I970425/I930007
Ikenne	2014	2013-0343-19	C1.progeny	IKN13:10343:0019	IBA970425/IBA930007	TMS13F1343P0019	I970425/I930007
Ibadan	2014	2013-0343-2	C1.progeny	IBA13:10343:0002	IBA970425/IBA930007	TMS13F1343P0002	I970425/I930007
Ibadan	2014	2013-0343-20	C1.progeny	IBA13:10343:0020	IBA970425/IBA930007	TMS13F1343P0020	I970425/I930007
Mokwa	2014	2013-0343-21	C1.progeny	MOK13:10343:0021	IBA970425/IBA930007	TMS13F1343P0021	I970425/I930007
Ikenne	2014	2013-0343-22	C1.progeny	IKN13:10343:0022	IBA970425/IBA930007	TMS13F1343P0022	I970425/I930007
Ibadan	2014	2013-0343-23	C1.progeny	IBA13:10343:0023	IBA970425/IBA930007	TMS13F1343P0023	I970425/I930007
Mokwa	2014	2013-0343-24	C1.progeny	MOK13:10343:0024	IBA970425/IBA930007	TMS13F1343P0024	I970425/I930007
Ikenne	2014	2013-0343-25	C1.progeny	IKN13:10343:0025	IBA970425/IBA930007	TMS13F1343P0025	I970425/I930007
Ibadan	2014	2013-0343-26	C1.progeny	IBA13:10343:0026	IBA970425/IBA930007	TMS13F1343P0026	I970425/I930007
Mokwa	2014	2013-0343-27	C1.progeny	MOK13:10343:0027	IBA970425/IBA930007	TMS13F1343P0027	I970425/I930007
Ikenne	2014	2013-0343-28	C1.progeny	IKN13:10343:0028	IBA970425/IBA930007	TMS13F1343P0028	I970425/I930007
Ibadan	2014	2013-0343-29	C1.progeny	IBA13:10343:0029	IBA970425/IBA930007	TMS13F1343P0029	I970425/I930007
Mokwa	2014	2013-0343-3	C1.progeny	MOK13:10343:0003	IBA970425/IBA930007	TMS13F1343P0003	I970425/I930007
Mokwa	2014	2013-0343-30	C1.progeny	MOK13:10343:0030	IBA970425/IBA930007	TMS13F1343P0030	I970425/I930007
Ikenne	2014	2013-0343-31	C1.progeny	IKN13:10343:0031	IBA970425/IBA930007	TMS13F1343P0031	I970425/I930007
Ibadan	2014	2013-0343-32	C1.progeny	IBA13:10343:0032	IBA970425/IBA930007	TMS13F1343P0032	I970425/I930007
Mokwa	2014	2013-0343-33	C1.progeny	MOK13:10343:0033	IBA970425/IBA930007	TMS13F1343P0033	I970425/I930007
Ikenne	2014	2013-0343-34	C1.progeny	IKN13:10343:0034	IBA970425/IBA930007	TMS13F1343P0034	I970425/I930007
Ibadan	2014	2013-0343-35	C1.progeny	IBA13:10343:0035	IBA970425/IBA930007	TMS13F1343P0035	I970425/I930007
Mokwa	2014	2013-0343-36	C1.progeny	MOK13:10343:0036	IBA970425/IBA930007	TMS13F1343P0036	I970425/I930007
Ikenne	2014	2013-0343-37	C1.progeny	IKN13:10343:0037	IBA970425/IBA930007	TMS13F1343P0037	I970425/I930007
Ibadan	2014	2013-0343-38	C1.progeny	IBA13:10343:0038	IBA970425/IBA930007	TMS13F1343P0038	I970425/I930007
Mokwa	2014	2013-0343-39	C1.progeny	MOK13:10343:0039	IBA970425/IBA930007	TMS13F1343P0039	I970425/I930007
Ikenne	2014	2013-0343-4	C1.progeny	IKN13:10343:0004	IBA970425/IBA930007	TMS13F1343P0004	I970425/I930007
Ikenne	2014	2013-0343-40	C1.progeny	IKN13:10343:0040	IBA970425/IBA930007	TMS13F1343P0040	I970425/I930007
Ibadan	2014	2013-0343-41	C1.progeny	IBA13:10343:0041	IBA970425/IBA930007	TMS13F1343P0041	I970425/I930007
Mokwa	2014	2013-0343-42	C1.progeny	MOK13:10343:0042	IBA970425/IBA930007	TMS13F1343P0042	I970425/I930007
Ibadan	2014	2013-0343-44	C1.progeny	IBA13:10343:0044	IBA970425/IBA930007	TMS13F1343P0044	I970425/I930007
Mokwa	2014	2013-0343-45	C1.progeny	MOK13:10343:0045	IBA970425/IBA930007	TMS13F1343P0045	I970425/I930007
Ibadan	2014	2013-0343-47	C1.progeny	IBA13:10343:0047	IBA970425/IBA930007	TMS13F1343P0047	I970425/I930007
Ibadan	2014	2013-0343-5	C1.progeny	IBA13:10343:0005	IBA970425/IBA930007	TMS13F1343P0005	I970425/I930007
Mokwa	2014	2013-0343-50	C1.progeny	MOK13:10343:0050	IBA970425/IBA930007	TMS13F1343P0050	I970425/I930007
Ikenne	2014	2013-0343-51	C1.progeny	IKN13:10343:0051	IBA970425/IBA930007	TMS13F1343P0051	I970425/I930007
Ibadan	2014	2013-0343-52	C1.progeny	IBA13:10343:0052	IBA970425/IBA930007	TMS13F1343P0052	I970425/I930007
Mokwa	2014	2013-0343-53	C1.progeny	MOK13:10343:0053	IBA970425/IBA930007	TMS13F1343P0053	I970425/I930007
Mokwa	2014	2013-0343-6	C1.progeny	MOK13:10343:0006	IBA970425/IBA930007	TMS13F1343P0006	I970425/I930007
Ikenne	2014	2013-0343-7	C1.progeny	IKN13:10343:0007	IBA970425/IBA930007	TMS13F1343P0007	I970425/I930007
Ibadan	2014	2013-0343-8	C1.progeny	IBA13:10343:0008	IBA970425/IBA930007	TMS13F1343P0008	I970425/I930007
Mokwa	2014	2013-0343-9	C1.progeny	MOK13:10343:0009	IBA970425/IBA930007	TMS13F1343P0009	I970425/I930007
Ikenne	2014	2013-0352-1	C1.progeny	IKN13:10352:0001	IBA971228/IBA930007	TMS13F1352P0001	I971228/I930007
Ikenne	2014	2013-0352-10	C1.progeny	IKN13:10352:0010	IBA971228/IBA930007	TMS13F1352P0010	I971228/I930007
Ibadan	2014	2013-0352-2	C1.progeny	IBA13:10352:0002	IBA971228/IBA930007	TMS13F1352P0002	I971228/I930007
Mokwa	2014	2013-0352-3	C1.progeny	MOK13:10352:0003	IBA971228/IBA930007	TMS13F1352P0003	I971228/I930007
Ikenne	2014	2013-0352-4	C1.progeny	IKN13:10352:0004	IBA971228/IBA930007	TMS13F1352P0004	I971228/I930007
Ibadan	2014	2013-0352-5	C1.progeny	IBA13:10352:0005	IBA971228/IBA930007	TMS13F1352P0005	I971228/I930007
Mokwa	2014	2013-0352-6	C1.progeny	MOK13:10352:0006	IBA971228/IBA930007	TMS13F1352P0006	I971228/I930007
Ikenne	2014	2013-0352-7	C1.progeny	IKN13:10352:0007	IBA971228/IBA930007	TMS13F1352P0007	I971228/I930007
Ibadan	2014	2013-0352-8	C1.progeny	IBA13:10352:0008	IBA971228/IBA930007	TMS13F1352P0008	I971228/I930007
Mokwa	2014	2013-0352-9	C1.progeny	MOK13:10352:0009	IBA971228/IBA930007	TMS13F1352P0009	I971228/I930007
Mokwa	2014	2013-0357-1	C1.progeny	MOK13:10357:0001	IBA971228/MOK980004	TMS13F1357P0001	I971228/M980004
Mokwa	2014	2013-0357-10	C1.progeny	MOK13:10357:0010	IBA971228/MOK980004	TMS13F1357P0010	I971228/M980004
Ikenne	2014	2013-0357-11	C1.progeny	IKN13:10357:0011	IBA971228/MOK980004	TMS13F1357P0011	I971228/M980004
Ikenne	2014	2013-0357-2	C1.progeny	IKN13:10357:0002	IBA971228/MOK980004	TMS13F1357P0002	I971228/M980004
Ibadan	2014	2013-0357-3	C1.progeny	IBA13:10357:0003	IBA971228/MOK980004	TMS13F1357P0003	I971228/M980004
Mokwa	2014	2013-0357-4	C1.progeny	MOK13:10357:0004	IBA971228/MOK980004	TMS13F1357P0004	I971228/M980004
Ikenne	2014	2013-0357-5	C1.progeny	IKN13:10357:0005	IBA971228/MOK980004	TMS13F1357P0005	I971228/M980004
Ibadan	2014	2013-0357-6	C1.progeny	IBA13:10357:0006	IBA971228/MOK980004	TMS13F1357P0006	I971228/M980004
Mokwa	2014	2013-0357-7	C1.progeny	MOK13:10357:0007	IBA971228/MOK980004	TMS13F1357P0007	I971228/M980004
Ikenne	2014	2013-0357-8	C1.progeny	IKN13:10357:0008	IBA971228/MOK980004	TMS13F1357P0008	I971228/M980004
Ibadan	2014	2013-0357-9	C1.progeny	IBA13:10357:0009	IBA971228/MOK980004	TMS13F1357P0009	I971228/M980004
Ibadan	2014	2013-0362-1	C1.progeny	IBA13:10362:0001	IBA974580/IBA930007	TMS13F1362P0001	I974580/I930007
Mokwa	2014	2013-0362-2	C1.progeny	MOK13:10362:0002	IBA974580/IBA930007	TMS13F1362P0002	I974580/I930007
Ikenne	2014	2013-0362-3	C1.progeny	IKN13:10362:0003	IBA974580/IBA930007	TMS13F1362P0003	I974580/I930007
Ibadan	2014	2013-0362-4	C1.progeny	IBA13:10362:0004	IBA974580/IBA930007	TMS13F1362P0004	I974580/I930007
Mokwa	2014	2013-0362-5	C1.progeny	MOK13:10362:0005	IBA974580/IBA930007	TMS13F1362P0005	I974580/I930007
Ikenne	2014	2013-0362-6	C1.progeny	IKN13:10362:0006	IBA974580/IBA930007	TMS13F1362P0006	I974580/I930007
Ibadan	2014	2013-0362-7	C1.progeny	IBA13:10362:0007	IBA974580/IBA930007	TMS13F1362P0007	I974580/I930007
Mokwa	2014	2013-0362-8	C1.progeny	MOK13:10362:0008	IBA974580/IBA930007	TMS13F1362P0008	I974580/I930007
Ikenne	2014	2013-0362-9	C1.progeny	IKN13:10362:0009	IBA974580/IBA930007	TMS13F1362P0009	I974580/I930007
Ibadan	2014	2013-0364-1	C1.progeny	IBA13:10364:0001	IBA974766/TMEB 419	TMS13F1364P0001	I974766/TMEB419
Ibadan	2014	2013-0364-10	C1.progeny	IBA13:10364:0010	IBA974766/TMEB 419	TMS13F1364P0010	I974766/TMEB419
Mokwa	2014	2013-0364-11	C1.progeny	MOK13:10364:0011	IBA974766/TMEB 419	TMS13F1364P0011	I974766/TMEB419
Ikenne	2014	2013-0364-12	C1.progeny	IKN13:10364:0012	IBA974766/TMEB 419	TMS13F1364P0012	I974766/TMEB419
Mokwa	2014	2013-0364-2	C1.progeny	MOK13:10364:0002	IBA974766/TMEB 419	TMS13F1364P0002	I974766/TMEB419
Ikenne	2014	2013-0364-3	C1.progeny	IKN13:10364:0003	IBA974766/TMEB 419	TMS13F1364P0003	I974766/TMEB419
Ibadan	2014	2013-0364-4	C1.progeny	IBA13:10364:0004	IBA974766/TMEB 419	TMS13F1364P0004	I974766/TMEB419
Mokwa	2014	2013-0364-5	C1.progeny	MOK13:10364:0005	IBA974766/TMEB 419	TMS13F1364P0005	I974766/TMEB419
Ikenne	2014	2013-0364-6	C1.progeny	IKN13:10364:0006	IBA974766/TMEB 419	TMS13F1364P0006	I974766/TMEB419
Ibadan	2014	2013-0364-7	C1.progeny	IBA13:10364:0007	IBA974766/TMEB 419	TMS13F1364P0007	I974766/TMEB419
Mokwa	2014	2013-0364-8	C1.progeny	MOK13:10364:0008	IBA974766/TMEB 419	TMS13F1364P0008	I974766/TMEB419
Ikenne	2014	2013-0364-9	C1.progeny	IKN13:10364:0009	IBA974766/TMEB 419	TMS13F1364P0009	I974766/TMEB419
Ikenne	2014	2013-0365-1	C1.progeny	IKN13:10365:0001	IBA974766/IBA930007	TMS13F1365P0001	I974766/I930007
Ikenne	2014	2013-0365-11	C1.progeny	IKN13:10365:0011	IBA974766/IBA930007	TMS13F1365P0011	I974766/I930007
Ibadan	2014	2013-0365-12	C1.progeny	IBA13:10365:0012	IBA974766/IBA930007	TMS13F1365P0012	I974766/I930007
Mokwa	2014	2013-0365-13	C1.progeny	MOK13:10365:0013	IBA974766/IBA930007	TMS13F1365P0013	I974766/I930007
Ikenne	2014	2013-0365-14	C1.progeny	IKN13:10365:0014	IBA974766/IBA930007	TMS13F1365P0014	I974766/I930007
Ibadan	2014	2013-0365-15	C1.progeny	IBA13:10365:0015	IBA974766/IBA930007	TMS13F1365P0015	I974766/I930007
Mokwa	2014	2013-0365-16	C1.progeny	MOK13:10365:0016	IBA974766/IBA930007	TMS13F1365P0016	I974766/I930007
Ikenne	2014	2013-0365-17	C1.progeny	IKN13:10365:0017	IBA974766/IBA930007	TMS13F1365P0017	I974766/I930007
Ibadan	2014	2013-0365-18	C1.progeny	IBA13:10365:0018	IBA974766/IBA930007	TMS13F1365P0018	I974766/I930007
Mokwa	2014	2013-0365-19	C1.progeny	MOK13:10365:0019	IBA974766/IBA930007	TMS13F1365P0019	I974766/I930007
Ibadan	2014	2013-0365-2	C1.progeny	IBA13:10365:0002	IBA974766/IBA930007	TMS13F1365P0002	I974766/I930007
Ikenne	2014	2013-0365-20	C1.progeny	IKN13:10365:0020	IBA974766/IBA930007	TMS13F1365P0020	I974766/I930007
Ibadan	2014	2013-0365-21	C1.progeny	IBA13:10365:0021	IBA974766/IBA930007	TMS13F1365P0021	I974766/I930007
Mokwa	2014	2013-0365-22	C1.progeny	MOK13:10365:0022	IBA974766/IBA930007	TMS13F1365P0022	I974766/I930007
Mokwa	2014	2013-0365-3	C1.progeny	MOK13:10365:0003	IBA974766/IBA930007	TMS13F1365P0003	I974766/I930007
Ikenne	2014	2013-0365-4	C1.progeny	IKN13:10365:0004	IBA974766/IBA930007	TMS13F1365P0004	I974766/I930007
Ibadan	2014	2013-0365-5	C1.progeny	IBA13:10365:0005	IBA974766/IBA930007	TMS13F1365P0005	I974766/I930007
Mokwa	2014	2013-0365-6	C1.progeny	MOK13:10365:0006	IBA974766/IBA930007	TMS13F1365P0006	I974766/I930007
Ikenne	2014	2013-0365-7	C1.progeny	IKN13:10365:0007	IBA974766/IBA930007	TMS13F1365P0007	I974766/I930007
Ibadan	2014	2013-0365-8	C1.progeny	IBA13:10365:0008	IBA974766/IBA930007	TMS13F1365P0008	I974766/I930007
Mokwa	2014	2013-0365-9	C1.progeny	MOK13:10365:0009	IBA974766/IBA930007	TMS13F1365P0009	I974766/I930007
Ibadan	2014	2013-0379-1	C1.progeny	IBA13:10379:0001	IBA000211/MOK990268	TMS13F1379P0001	I000211/MM990268
Mokwa	2014	2013-0379-2	C1.progeny	MOK13:10379:0002	IBA000211/MOK990268	TMS13F1379P0002	I000211/MM990268
Ikenne	2014	2013-0379-3	C1.progeny	IKN13:10379:0003	IBA000211/MOK990268	TMS13F1379P0003	I000211/MM990268
Ibadan	2014	2013-0379-4	C1.progeny	IBA13:10379:0004	IBA000211/MOK990268	TMS13F1379P0004	I000211/MM990268
Mokwa	2014	2013-0379-5	C1.progeny	MOK13:10379:0005	IBA000211/MOK990268	TMS13F1379P0005	I000211/MM990268
Ikenne	2014	2013-0379-6	C1.progeny	IKN13:10379:0006	IBA000211/MOK990268	TMS13F1379P0006	I000211/MM990268
Mokwa	2014	2013-0379-8	C1.progeny	MOK13:10379:0008	IBA000211/MOK990268	TMS13F1379P0008	I000211/MM990268
Ikenne	2014	2013-0379-9	C1.progeny	IKN13:10379:0009	IBA000211/MOK990268	TMS13F1379P0009	I000211/MM990268
Ibadan	2014	2013-0381-1	C1.progeny	IBA13:10381:0001	IBA000211/IBA010903	TMS13F1381P0001	I000211/I010903
Ibadan	2014	2013-0381-10	C1.progeny	IBA13:10381:0010	IBA000211/IBA010903	TMS13F1381P0010	I000211/I010903
Mokwa	2014	2013-0381-11	C1.progeny	MOK13:10381:0011	IBA000211/IBA010903	TMS13F1381P0011	I000211/I010903
Ikenne	2014	2013-0381-12	C1.progeny	IKN13:10381:0012	IBA000211/IBA010903	TMS13F1381P0012	I000211/I010903
Mokwa	2014	2013-0381-2	C1.progeny	MOK13:10381:0002	IBA000211/IBA010903	TMS13F1381P0002	I000211/I010903
Ikenne	2014	2013-0381-3	C1.progeny	IKN13:10381:0003	IBA000211/IBA010903	TMS13F1381P0003	I000211/I010903
Ibadan	2014	2013-0381-4	C1.progeny	IBA13:10381:0004	IBA000211/IBA010903	TMS13F1381P0004	I000211/I010903
Ikenne	2014	2013-0381-6	C1.progeny	IKN13:10381:0006	IBA000211/IBA010903	TMS13F1381P0006	I000211/I010903
Ibadan	2014	2013-0381-7	C1.progeny	IBA13:10381:0007	IBA000211/IBA010903	TMS13F1381P0007	I000211/I010903
Mokwa	2014	2013-0381-8	C1.progeny	MOK13:10381:0008	IBA000211/IBA010903	TMS13F1381P0008	I000211/I010903
Ibadan	2014	2013-0383-1	C1.progeny	IBA13:10383:0001	IBA000214/IBA940006	TMS13F1383P0001	I000214/I940006
Ibadan	2014	2013-0383-10	C1.progeny	IBA13:10383:0010	IBA000214/IBA940006	TMS13F1383P0010	I000214/I940006
Mokwa	2014	2013-0383-11	C1.progeny	MOK13:10383:0011	IBA000214/IBA940006	TMS13F1383P0011	I000214/I940006
Ikenne	2014	2013-0383-12	C1.progeny	IKN13:10383:0012	IBA000214/IBA940006	TMS13F1383P0012	I000214/I940006
Ibadan	2014	2013-0383-13	C1.progeny	IBA13:10383:0013	IBA000214/IBA940006	TMS13F1383P0013	I000214/I940006
Mokwa	2014	2013-0383-14	C1.progeny	MOK13:10383:0014	IBA000214/IBA940006	TMS13F1383P0014	I000214/I940006
Mokwa	2014	2013-0383-2	C1.progeny	MOK13:10383:0002	IBA000214/IBA940006	TMS13F1383P0002	I000214/I940006
Ikenne	2014	2013-0383-3	C1.progeny	IKN13:10383:0003	IBA000214/IBA940006	TMS13F1383P0003	I000214/I940006
Ibadan	2014	2013-0383-4	C1.progeny	IBA13:10383:0004	IBA000214/IBA940006	TMS13F1383P0004	I000214/I940006
Mokwa	2014	2013-0383-5	C1.progeny	MOK13:10383:0005	IBA000214/IBA940006	TMS13F1383P0005	I000214/I940006
Ikenne	2014	2013-0383-6	C1.progeny	IKN13:10383:0006	IBA000214/IBA940006	TMS13F1383P0006	I000214/I940006
Ibadan	2014	2013-0383-7	C1.progeny	IBA13:10383:0007	IBA000214/IBA940006	TMS13F1383P0007	I000214/I940006
Mokwa	2014	2013-0383-8	C1.progeny	MOK13:10383:0008	IBA000214/IBA940006	TMS13F1383P0008	I000214/I940006
Ikenne	2014	2013-0383-9	C1.progeny	IKN13:10383:0009	IBA000214/IBA940006	TMS13F1383P0009	I000214/I940006
Ikenne	2014	2013-0401-1	C1.progeny	IKN13:10401:0001	IBA071313/IBA930007	TMS13F1401P0001	I071313/I930007
Ikenne	2014	2013-0401-10	C1.progeny	IKN13:10401:0010	IBA071313/IBA930007	TMS13F1401P0010	I071313/I930007
Ibadan	2014	2013-0401-11	C1.progeny	IBA13:10401:0011	IBA071313/IBA930007	TMS13F1401P0011	I071313/I930007
Mokwa	2014	2013-0401-12	C1.progeny	MOK13:10401:0012	IBA071313/IBA930007	TMS13F1401P0012	I071313/I930007
Ikenne	2014	2013-0401-13	C1.progeny	IKN13:10401:0013	IBA071313/IBA930007	TMS13F1401P0013	I071313/I930007
Ibadan	2014	2013-0401-14	C1.progeny	IBA13:10401:0014	IBA071313/IBA930007	TMS13F1401P0014	I071313/I930007
Mokwa	2014	2013-0401-15	C1.progeny	MOK13:10401:0015	IBA071313/IBA930007	TMS13F1401P0015	I071313/I930007
Ikenne	2014	2013-0401-16	C1.progeny	IKN13:10401:0016	IBA071313/IBA930007	TMS13F1401P0016	I071313/I930007
Ibadan	2014	2013-0401-17	C1.progeny	IBA13:10401:0017	IBA071313/IBA930007	TMS13F1401P0017	I071313/I930007
Mokwa	2014	2013-0401-18	C1.progeny	MOK13:10401:0018	IBA071313/IBA930007	TMS13F1401P0018	I071313/I930007
Ikenne	2014	2013-0401-19	C1.progeny	IKN13:10401:0019	IBA071313/IBA930007	TMS13F1401P0019	I071313/I930007
Ibadan	2014	2013-0401-2	C1.progeny	IBA13:10401:0002	IBA071313/IBA930007	TMS13F1401P0002	I071313/I930007
Mokwa	2014	2013-0401-3	C1.progeny	MOK13:10401:0003	IBA071313/IBA930007	TMS13F1401P0003	I071313/I930007
Ikenne	2014	2013-0401-4	C1.progeny	IKN13:10401:0004	IBA071313/IBA930007	TMS13F1401P0004	I071313/I930007
Ibadan	2014	2013-0401-5	C1.progeny	IBA13:10401:0005	IBA071313/IBA930007	TMS13F1401P0005	I071313/I930007
Mokwa	2014	2013-0401-6	C1.progeny	MOK13:10401:0006	IBA071313/IBA930007	TMS13F1401P0006	I071313/I930007
Ikenne	2014	2013-0401-7	C1.progeny	IKN13:10401:0007	IBA071313/IBA930007	TMS13F1401P0007	I071313/I930007
Ibadan	2014	2013-0401-8	C1.progeny	IBA13:10401:0008	IBA071313/IBA930007	TMS13F1401P0008	I071313/I930007
Mokwa	2014	2013-0401-9	C1.progeny	MOK13:10401:0009	IBA071313/IBA930007	TMS13F1401P0009	I071313/I930007
Ikenne	2014	2013-0420-1	C1.progeny	IKN13:10420:0001	IBA930007/MOK970806	TMS13F1420P0001	I930007/MM970806
Ikenne	2014	2013-0420-10	C1.progeny	IKN13:10420:0010	IBA930007/MOK970806	TMS13F1420P0010	I930007/MM970806
Ibadan	2014	2013-0420-11	C1.progeny	IBA13:10420:0011	IBA930007/MOK970806	TMS13F1420P0011	I930007/MM970806
Mokwa	2014	2013-0420-12	C1.progeny	MOK13:10420:0012	IBA930007/MOK970806	TMS13F1420P0012	I930007/MM970806
Ikenne	2014	2013-0420-13	C1.progeny	IKN13:10420:0013	IBA930007/MOK970806	TMS13F1420P0013	I930007/MM970806
Ibadan	2014	2013-0420-14	C1.progeny	IBA13:10420:0014	IBA930007/MOK970806	TMS13F1420P0014	I930007/MM970806
Ibadan	2014	2013-0420-2	C1.progeny	IBA13:10420:0002	IBA930007/MOK970806	TMS13F1420P0002	I930007/MM970806
Mokwa	2014	2013-0420-3	C1.progeny	MOK13:10420:0003	IBA930007/MOK970806	TMS13F1420P0003	I930007/MM970806
Ikenne	2014	2013-0420-4	C1.progeny	IKN13:10420:0004	IBA930007/MOK970806	TMS13F1420P0004	I930007/MM970806
Ibadan	2014	2013-0420-5	C1.progeny	IBA13:10420:0005	IBA930007/MOK970806	TMS13F1420P0005	I930007/MM970806
Ikenne	2014	2013-0420-7	C1.progeny	IKN13:10420:0007	IBA930007/MOK970806	TMS13F1420P0007	I930007/MM970806
Ibadan	2014	2013-0420-8	C1.progeny	IBA13:10420:0008	IBA930007/MOK970806	TMS13F1420P0008	I930007/MM970806
Mokwa	2014	2013-0420-9	C1.progeny	MOK13:10420:0009	IBA930007/MOK970806	TMS13F1420P0009	I930007/MM970806
Ibadan	2014	2013-0423-1	C1.progeny	IBA13:10423:0001	IBA930007/IBA020129	TMS13F1423P0001	I930007/I020129
Mokwa	2014	2013-0423-2	C1.progeny	MOK13:10423:0002	IBA930007/IBA020129	TMS13F1423P0002	I930007/I020129
Ikenne	2014	2013-0423-3	C1.progeny	IKN13:10423:0003	IBA930007/IBA020129	TMS13F1423P0003	I930007/I020129
Mokwa	2014	2013-0423-5	C1.progeny	MOK13:10423:0005	IBA930007/IBA020129	TMS13F1423P0005	I930007/I020129
Ikenne	2014	2013-0423-6	C1.progeny	IKN13:10423:0006	IBA930007/IBA020129	TMS13F1423P0006	I930007/I020129
Ibadan	2014	2013-0423-7	C1.progeny	IBA13:10423:0007	IBA930007/IBA020129	TMS13F1423P0007	I930007/I020129
Mokwa	2014	2013-0423-8	C1.progeny	MOK13:10423:0008	IBA930007/IBA020129	TMS13F1423P0008	I930007/I020129
Ibadan	2014	2013-0436-1	C1.progeny	IBA13:10436:0001	IBA980002/IBA010046	TMS13F1436P0001	I980002/I010046
Ibadan	2014	2013-0436-10	C1.progeny	IBA13:10436:0010	IBA980002/IBA010046	TMS13F1436P0010	I980002/I010046
Mokwa	2014	2013-0436-11	C1.progeny	MOK13:10436:0011	IBA980002/IBA010046	TMS13F1436P0011	I980002/I010046
Mokwa	2014	2013-0436-2	C1.progeny	MOK13:10436:0002	IBA980002/IBA010046	TMS13F1436P0002	I980002/I010046
Ikenne	2014	2013-0436-3	C1.progeny	IKN13:10436:0003	IBA980002/IBA010046	TMS13F1436P0003	I980002/I010046
Ibadan	2014	2013-0436-7	C1.progeny	IBA13:10436:0007	IBA980002/IBA010046	TMS13F1436P0007	I980002/I010046
Mokwa	2014	2013-0436-8	C1.progeny	MOK13:10436:0008	IBA980002/IBA010046	TMS13F1436P0008	I980002/I010046
Ikenne	2014	2013-0436-9	C1.progeny	IKN13:10436:0009	IBA980002/IBA010046	TMS13F1436P0009	I980002/I010046
Mokwa	2014	2013-0439-1	C1.progeny	MOK13:10439:0001	IBA980002/IBA020285	TMS13F1439P0001	I980002/I020285
Mokwa	2014	2013-0439-10	C1.progeny	MOK13:10439:0010	IBA980002/IBA020285	TMS13F1439P0010	I980002/I020285
Ikenne	2014	2013-0439-11	C1.progeny	IKN13:10439:0011	IBA980002/IBA020285	TMS13F1439P0011	I980002/I020285
Ibadan	2014	2013-0439-13	C1.progeny	IBA13:10439:0013	IBA980002/IBA020285	TMS13F1439P0013	I980002/I020285
Mokwa	2014	2013-0439-14	C1.progeny	MOK13:10439:0014	IBA980002/IBA020285	TMS13F1439P0014	I980002/I020285
Ikenne	2014	2013-0439-2	C1.progeny	IKN13:10439:0002	IBA980002/IBA020285	TMS13F1439P0002	I980002/I020285
Ibadan	2014	2013-0439-3	C1.progeny	IBA13:10439:0003	IBA980002/IBA020285	TMS13F1439P0003	I980002/I020285
Ikenne	2014	2013-0439-5	C1.progeny	IKN13:10439:0005	IBA980002/IBA020285	TMS13F1439P0005	I980002/I020285
Ibadan	2014	2013-0439-6	C1.progeny	IBA13:10439:0006	IBA980002/IBA020285	TMS13F1439P0006	I980002/I020285
Ikenne	2014	2013-0439-8	C1.progeny	IKN13:10439:0008	IBA980002/IBA020285	TMS13F1439P0008	I980002/I020285
Ibadan	2014	2013-0439-9	C1.progeny	IBA13:10439:0009	IBA980002/IBA020285	TMS13F1439P0009	I980002/I020285
Ikenne	2014	2013-0446-1	C1.progeny	IKN13:10446:0001	IBA950971/IBA950306	TMS13F1446P0001	I950971/I950306
Ikenne	2014	2013-0446-10	C1.progeny	IKN13:10446:0010	IBA950971/IBA950306	TMS13F1446P0010	I950971/I950306
Ibadan	2014	2013-0446-11	C1.progeny	IBA13:10446:0011	IBA950971/IBA950306	TMS13F1446P0011	I950971/I950306
Mokwa	2014	2013-0446-12	C1.progeny	MOK13:10446:0012	IBA950971/IBA950306	TMS13F1446P0012	I950971/I950306
Ikenne	2014	2013-0446-13	C1.progeny	IKN13:10446:0013	IBA950971/IBA950306	TMS13F1446P0013	I950971/I950306
Ibadan	2014	2013-0446-2	C1.progeny	IBA13:10446:0002	IBA950971/IBA950306	TMS13F1446P0002	I950971/I950306
Mokwa	2014	2013-0446-3	C1.progeny	MOK13:10446:0003	IBA950971/IBA950306	TMS13F1446P0003	I950971/I950306
Ikenne	2014	2013-0446-4	C1.progeny	IKN13:10446:0004	IBA950971/IBA950306	TMS13F1446P0004	I950971/I950306
Ibadan	2014	2013-0446-5	C1.progeny	IBA13:10446:0005	IBA950971/IBA950306	TMS13F1446P0005	I950971/I950306
Mokwa	2014	2013-0446-6	C1.progeny	MOK13:10446:0006	IBA950971/IBA950306	TMS13F1446P0006	I950971/I950306
Ikenne	2014	2013-0446-7	C1.progeny	IKN13:10446:0007	IBA950971/IBA950306	TMS13F1446P0007	I950971/I950306
Ibadan	2014	2013-0446-8	C1.progeny	IBA13:10446:0008	IBA950971/IBA950306	TMS13F1446P0008	I950971/I950306
Ibadan	2014	2013-0449-1	C1.progeny	IBA13:10449:0001	IBA950971/MOK980004	TMS13F1449P0001	I950971/M980004
Ibadan	2014	2013-0449-10	C1.progeny	IBA13:10449:0010	IBA950971/MOK980004	TMS13F1449P0010	I950971/M980004
Mokwa	2014	2013-0449-11	C1.progeny	MOK13:10449:0011	IBA950971/MOK980004	TMS13F1449P0011	I950971/M980004
Ikenne	2014	2013-0449-12	C1.progeny	IKN13:10449:0012	IBA950971/MOK980004	TMS13F1449P0012	I950971/M980004
Mokwa	2014	2013-0449-2	C1.progeny	MOK13:10449:0002	IBA950971/MOK980004	TMS13F1449P0002	I950971/M980004
Ikenne	2014	2013-0449-3	C1.progeny	IKN13:10449:0003	IBA950971/MOK980004	TMS13F1449P0003	I950971/M980004
Ibadan	2014	2013-0449-4	C1.progeny	IBA13:10449:0004	IBA950971/MOK980004	TMS13F1449P0004	I950971/M980004
Mokwa	2014	2013-0449-5	C1.progeny	MOK13:10449:0005	IBA950971/MOK980004	TMS13F1449P0005	I950971/M980004
Ikenne	2014	2013-0449-6	C1.progeny	IKN13:10449:0006	IBA950971/MOK980004	TMS13F1449P0006	I950971/M980004
Ibadan	2014	2013-0449-7	C1.progeny	IBA13:10449:0007	IBA950971/MOK980004	TMS13F1449P0007	I950971/M980004
Mokwa	2014	2013-0449-8	C1.progeny	MOK13:10449:0008	IBA950971/MOK980004	TMS13F1449P0008	I950971/M980004
Ikenne	2014	2013-0449-9	C1.progeny	IKN13:10449:0009	IBA950971/MOK980004	TMS13F1449P0009	I950971/M980004
Ibadan	2014	2013-0452-1	C1.progeny	IBA13:10452:0001	IBA950971/IBA020129	TMS13F1452P0001	I950971/I020129
Ibadan	2014	2013-0452-10	C1.progeny	IBA13:10452:0010	IBA950971/IBA020129	TMS13F1452P0010	I950971/I020129
Mokwa	2014	2013-0452-11	C1.progeny	MOK13:10452:0011	IBA950971/IBA020129	TMS13F1452P0011	I950971/I020129
Ikenne	2014	2013-0452-12	C1.progeny	IKN13:10452:0012	IBA950971/IBA020129	TMS13F1452P0012	I950971/I020129
Mokwa	2014	2013-0452-2	C1.progeny	MOK13:10452:0002	IBA950971/IBA020129	TMS13F1452P0002	I950971/I020129
Ikenne	2014	2013-0452-3	C1.progeny	IKN13:10452:0003	IBA950971/IBA020129	TMS13F1452P0003	I950971/I020129
Ibadan	2014	2013-0452-4	C1.progeny	IBA13:10452:0004	IBA950971/IBA020129	TMS13F1452P0004	I950971/I020129
Mokwa	2014	2013-0452-5	C1.progeny	MOK13:10452:0005	IBA950971/IBA020129	TMS13F1452P0005	I950971/I020129
Ikenne	2014	2013-0452-6	C1.progeny	IKN13:10452:0006	IBA950971/IBA020129	TMS13F1452P0006	I950971/I020129
Ibadan	2014	2013-0452-7	C1.progeny	IBA13:10452:0007	IBA950971/IBA020129	TMS13F1452P0007	I950971/I020129
Mokwa	2014	2013-0452-8	C1.progeny	MOK13:10452:0008	IBA950971/IBA020129	TMS13F1452P0008	I950971/I020129
Ikenne	2014	2013-0452-9	C1.progeny	IKN13:10452:0009	IBA950971/IBA020129	TMS13F1452P0009	I950971/I020129
Mokwa	2014	2013-0455-1	C1.progeny	MOK13:10455:0001	IBA950971/IBA071313	TMS13F1455P0001	I950971/I071313
Ibadan	2014	2013-0455-10	C1.progeny	IBA13:10455:0010	IBA950971/IBA071313	TMS13F1455P0010	I950971/I071313
Mokwa	2014	2013-0455-11	C1.progeny	MOK13:10455:0011	IBA950971/IBA071313	TMS13F1455P0011	I950971/I071313
Ikenne	2014	2013-0455-2	C1.progeny	IKN13:10455:0002	IBA950971/IBA071313	TMS13F1455P0002	I950971/I071313
Ibadan	2014	2013-0455-3	C1.progeny	IBA13:10455:0003	IBA950971/IBA071313	TMS13F1455P0003	I950971/I071313
Mokwa	2014	2013-0455-4	C1.progeny	MOK13:10455:0004	IBA950971/IBA071313	TMS13F1455P0004	I950971/I071313
Ikenne	2014	2013-0455-5	C1.progeny	IKN13:10455:0005	IBA950971/IBA071313	TMS13F1455P0005	I950971/I071313
Ibadan	2014	2013-0455-6	C1.progeny	IBA13:10455:0006	IBA950971/IBA071313	TMS13F1455P0006	I950971/I071313
Mokwa	2014	2013-0455-7	C1.progeny	MOK13:10455:0007	IBA950971/IBA071313	TMS13F1455P0007	I950971/I071313
Ikenne	2014	2013-0455-8	C1.progeny	IKN13:10455:0008	IBA950971/IBA071313	TMS13F1455P0008	I950971/I071313
Ikenne	2014	2013-0466-1	C1.progeny	IKN13:10466:0001	MOK990477/TMEB 419	TMS13F1466P0001	MM990477/TMEB419
Ikenne	2014	2013-0466-10	C1.progeny	IKN13:10466:0010	MOK990477/TMEB 419	TMS13F1466P0010	MM990477/TMEB419
Ibadan	2014	2013-0466-2	C1.progeny	IBA13:10466:0002	MOK990477/TMEB 419	TMS13F1466P0002	MM990477/TMEB419
Mokwa	2014	2013-0466-3	C1.progeny	MOK13:10466:0003	MOK990477/TMEB 419	TMS13F1466P0003	MM990477/TMEB419
Ikenne	2014	2013-0466-4	C1.progeny	IKN13:10466:0004	MOK990477/TMEB 419	TMS13F1466P0004	MM990477/TMEB419
Ibadan	2014	2013-0466-5	C1.progeny	IBA13:10466:0005	MOK990477/TMEB 419	TMS13F1466P0005	MM990477/TMEB419
Mokwa	2014	2013-0466-6	C1.progeny	MOK13:10466:0006	MOK990477/TMEB 419	TMS13F1466P0006	MM990477/TMEB419
Ikenne	2014	2013-0466-7	C1.progeny	IKN13:10466:0007	MOK990477/TMEB 419	TMS13F1466P0007	MM990477/TMEB419
Ibadan	2014	2013-0466-8	C1.progeny	IBA13:10466:0008	MOK990477/TMEB 419	TMS13F1466P0008	MM990477/TMEB419
Mokwa	2014	2013-0466-9	C1.progeny	MOK13:10466:0009	MOK990477/TMEB 419	TMS13F1466P0009	MM990477/TMEB419
Ikenne	2014	2013-0474-10	C1.progeny	IKN13:10474:0010	IBA030007/IBA030075	TMS13F1474P0010	I030007/I030075
Mokwa	2014	2013-0474-2	C1.progeny	MOK13:10474:0002	IBA030007/IBA030075	TMS13F1474P0002	I030007/I030075
Ikenne	2014	2013-0474-4	C1.progeny	IKN13:10474:0004	IBA030007/IBA030075	TMS13F1474P0004	I030007/I030075
Ibadan	2014	2013-0474-5	C1.progeny	IBA13:10474:0005	IBA030007/IBA030075	TMS13F1474P0005	I030007/I030075
Mokwa	2014	2013-0474-6	C1.progeny	MOK13:10474:0006	IBA030007/IBA030075	TMS13F1474P0006	I030007/I030075
Ikenne	2014	2013-0474-7	C1.progeny	IKN13:10474:0007	IBA030007/IBA030075	TMS13F1474P0007	I030007/I030075
Ibadan	2014	2013-0474-8	C1.progeny	IBA13:10474:0008	IBA030007/IBA030075	TMS13F1474P0008	I030007/I030075
Mokwa	2014	2013-0474-9	C1.progeny	MOK13:10474:0009	IBA030007/IBA030075	TMS13F1474P0009	I030007/I030075
Ikenne	2014	2013-1 0365-41	C1.progeny	IKN13:10365:0041	IBA974766/IBA930007	TMS13F1365P0041	I974766/I930007
Ibadan	2014	2013-10006-16	C1.progeny	IBA13:10006:0016	MOK960583/MOK980068	TMS13F1006P0016	MM966583/M980068
Mokwa	2014	2013-10006-17	C1.progeny	MOK13:10006:0017	MOK960583/MOK980068	TMS13F1006P0017	MM966583/M980068
Ikenne	2014	2013-10006-18	C1.progeny	IKN13:10006:0018	MOK960583/MOK980068	TMS13F1006P0018	MM966583/M980068
Ibadan	2014	2013-10006-19	C1.progeny	IBA13:10006:0019	MOK960583/MOK980068	TMS13F1006P0019	MM966583/M980068
Mokwa	2014	2013-10006-20	C1.progeny	MOK13:10006:0020	MOK960583/MOK980068	TMS13F1006P0020	MM966583/M980068
Ikenne	2014	2013-10006-21	C1.progeny	IKN13:10006:0021	MOK960583/MOK980068	TMS13F1006P0021	MM966583/M980068
Ibadan	2014	2013-10006-22	C1.progeny	IBA13:10006:0022	MOK960583/MOK980068	TMS13F1006P0022	MM966583/M980068
Mokwa	2014	2013-10006-23	C1.progeny	MOK13:10006:0023	MOK960583/MOK980068	TMS13F1006P0023	MM966583/M980068
Ikenne	2014	2013-10006-24	C1.progeny	IKN13:10006:0024	MOK960583/MOK980068	TMS13F1006P0024	MM966583/M980068
Ibadan	2014	2013-10006-25	C1.progeny	IBA13:10006:0025	MOK960583/MOK980068	TMS13F1006P0025	MM966583/M980068
Mokwa	2014	2013-10006-26	C1.progeny	MOK13:10006:0026	MOK960583/MOK980068	TMS13F1006P0026	MM966583/M980068
Ibadan	2014	2013-10006-28	C1.progeny	IBA13:10006:0028	MOK960583/MOK980068	TMS13F1006P0028	MM966583/M980068
Mokwa	2014	2013-10006-29	C1.progeny	MOK13:10006:0029	MOK960583/MOK980068	TMS13F1006P0029	MM966583/M980068
Ikenne	2014	2013-10007-2	C1.progeny	IKN13:10007:0002	IBA960869/IBA940006	TMS13F1007P0002	I960869/I940006
Ibadan	2014	2013-10007-3	C1.progeny	IBA13:10007:0003	IBA960869/IBA940006	TMS13F1007P0003	I960869/I940006
Mokwa	2014	2013-10007-4	C1.progeny	MOK13:10007:0004	IBA960869/IBA940006	TMS13F1007P0004	I960869/I940006
Ikenne	2014	2013-10007-5	C1.progeny	IKN13:10007:0005	IBA960869/IBA940006	TMS13F1007P0005	I960869/I940006
Ibadan	2014	2013-10007-6	C1.progeny	IBA13:10007:0006	IBA960869/IBA940006	TMS13F1007P0006	I960869/I940006
Ikenne	2014	2013-10020-1	C1.progeny	IKN13:10020:0001	IBA010903/IBA020285	TMS13F1020P0001	I010903/I020285
Mokwa	2014	2013-10020-3	C1.progeny	MOK13:10020:0003	IBA010903/IBA020285	TMS13F1020P0003	I010903/I020285
Ibadan	2014	2013-10034-1	C1.progeny	IBA13:10034:0001	IBA960860/IBA930007	TMS13F1034P0001	I960860/I930007
Ibadan	2014	2013-10034-10	C1.progeny	IBA13:10034:0010	IBA960860/IBA930007	TMS13F1034P0010	I960860/I930007
Mokwa	2014	2013-10034-11	C1.progeny	MOK13:10034:0011	IBA960860/IBA930007	TMS13F1034P0011	I960860/I930007
Ikenne	2014	2013-10034-12	C1.progeny	IKN13:10034:0012	IBA960860/IBA930007	TMS13F1034P0012	I960860/I930007
Ibadan	2014	2013-10034-13	C1.progeny	IBA13:10034:0013	IBA960860/IBA930007	TMS13F1034P0013	I960860/I930007
Mokwa	2014	2013-10034-14	C1.progeny	MOK13:10034:0014	IBA960860/IBA930007	TMS13F1034P0014	I960860/I930007
Ikenne	2014	2013-10034-15	C1.progeny	IKN13:10034:0015	IBA960860/IBA930007	TMS13F1034P0015	I960860/I930007
Ibadan	2014	2013-10034-16	C1.progeny	IBA13:10034:0016	IBA960860/IBA930007	TMS13F1034P0016	I960860/I930007
Mokwa	2014	2013-10034-17	C1.progeny	MOK13:10034:0017	IBA960860/IBA930007	TMS13F1034P0017	I960860/I930007
Ikenne	2014	2013-10034-18	C1.progeny	IKN13:10034:0018	IBA960860/IBA930007	TMS13F1034P0018	I960860/I930007
Mokwa	2014	2013-10034-20	C1.progeny	MOK13:10034:0020	IBA960860/IBA930007	TMS13F1034P0020	I960860/I930007
Ikenne	2014	2013-10034-3	C1.progeny	IKN13:10034:0003	IBA960860/IBA930007	TMS13F1034P0003	I960860/I930007
Ibadan	2014	2013-10034-4	C1.progeny	IBA13:10034:0004	IBA960860/IBA930007	TMS13F1034P0004	I960860/I930007
Mokwa	2014	2013-10034-5	C1.progeny	MOK13:10034:0005	IBA960860/IBA930007	TMS13F1034P0005	I960860/I930007
Ikenne	2014	2013-10034-6	C1.progeny	IKN13:10034:0006	IBA960860/IBA930007	TMS13F1034P0006	I960860/I930007
Ibadan	2014	2013-10034-7	C1.progeny	IBA13:10034:0007	IBA960860/IBA930007	TMS13F1034P0007	I960860/I930007
Mokwa	2014	2013-10034-8	C1.progeny	MOK13:10034:0008	IBA960860/IBA930007	TMS13F1034P0008	I960860/I930007
Ikenne	2014	2013-10034-9	C1.progeny	IKN13:10034:0009	IBA960860/IBA930007	TMS13F1034P0009	I960860/I930007
Mokwa	2014	2013-10059-11	C1.progeny	MOK13:10059:0011	IBA980196/ZAR930151	TMS13F1059P0011	I980196/Z930151
Ikenne	2014	2013-10059-12	C1.progeny	IKN13:10059:0012	IBA980196/ZAR930151	TMS13F1059P0012	I980196/Z930151
Mokwa	2014	2013-10059-2	C1.progeny	MOK13:10059:0002	IBA980196/ZAR930151	TMS13F1059P0002	I980196/Z930151
Ikenne	2014	2013-10059-3	C1.progeny	IKN13:10059:0003	IBA980196/ZAR930151	TMS13F1059P0003	I980196/Z930151
Ibadan	2014	2013-10059-4	C1.progeny	IBA13:10059:0004	IBA980196/ZAR930151	TMS13F1059P0004	I980196/Z930151
Mokwa	2014	2013-10059-5	C1.progeny	MOK13:10059:0005	IBA980196/ZAR930151	TMS13F1059P0005	I980196/Z930151
Ibadan	2014	2013-10059-7	C1.progeny	IBA13:10059:0007	IBA980196/ZAR930151	TMS13F1059P0007	I980196/Z930151
Ikenne	2014	2013-10059-9	C1.progeny	IKN13:10059:0009	IBA980196/ZAR930151	TMS13F1059P0009	I980196/Z930151
Mokwa	2014	2013-10060-1	C1.progeny	MOK13:10060:0001	IBA980196/IBA974766	TMS13F1060P0001	I980196/I974766
Mokwa	2014	2013-10060-10	C1.progeny	MOK13:10060:0010	IBA980196/IBA974766	TMS13F1060P0010	I980196/I974766
Ikenne	2014	2013-10060-11	C1.progeny	IKN13:10060:0011	IBA980196/IBA974766	TMS13F1060P0011	I980196/I974766
Ibadan	2014	2013-10060-12	C1.progeny	IBA13:10060:0012	IBA980196/IBA974766	TMS13F1060P0012	I980196/I974766
Mokwa	2014	2013-10060-13	C1.progeny	MOK13:10060:0013	IBA980196/IBA974766	TMS13F1060P0013	I980196/I974766
Ikenne	2014	2013-10060-14	C1.progeny	IKN13:10060:0014	IBA980196/IBA974766	TMS13F1060P0014	I980196/I974766
Ibadan	2014	2013-10060-15	C1.progeny	IBA13:10060:0015	IBA980196/IBA974766	TMS13F1060P0015	I980196/I974766
Mokwa	2014	2013-10060-16	C1.progeny	MOK13:10060:0016	IBA980196/IBA974766	TMS13F1060P0016	I980196/I974766
Ikenne	2014	2013-10060-17	C1.progeny	IKN13:10060:0017	IBA980196/IBA974766	TMS13F1060P0017	I980196/I974766
Ibadan	2014	2013-10060-18	C1.progeny	IBA13:10060:0018	IBA980196/IBA974766	TMS13F1060P0018	I980196/I974766
Mokwa	2014	2013-10060-19	C1.progeny	MOK13:10060:0019	IBA980196/IBA974766	TMS13F1060P0019	I980196/I974766
Ikenne	2014	2013-10060-2	C1.progeny	IKN13:10060:0002	IBA980196/IBA974766	TMS13F1060P0002	I980196/I974766
Ikenne	2014	2013-10060-20	C1.progeny	IKN13:10060:0020	IBA980196/IBA974766	TMS13F1060P0020	I980196/I974766
Mokwa	2014	2013-10060-22	C1.progeny	MOK13:10060:0022	IBA980196/IBA974766	TMS13F1060P0022	I980196/I974766
Ikenne	2014	2013-10060-23	C1.progeny	IKN13:10060:0023	IBA980196/IBA974766	TMS13F1060P0023	I980196/I974766
Ibadan	2014	2013-10060-24	C1.progeny	IBA13:10060:0024	IBA980196/IBA974766	TMS13F1060P0024	I980196/I974766
Mokwa	2014	2013-10060-28	C1.progeny	MOK13:10060:0028	IBA980196/IBA974766	TMS13F1060P0028	I980196/I974766
Mokwa	2014	2013-10060-4	C1.progeny	MOK13:10060:0004	IBA980196/IBA974766	TMS13F1060P0004	I980196/I974766
Ikenne	2014	2013-10060-5	C1.progeny	IKN13:10060:0005	IBA980196/IBA974766	TMS13F1060P0005	I980196/I974766
Ibadan	2014	2013-10060-6	C1.progeny	IBA13:10060:0006	IBA980196/IBA974766	TMS13F1060P0006	I980196/I974766
Mokwa	2014	2013-10060-7	C1.progeny	MOK13:10060:0007	IBA980196/IBA974766	TMS13F1060P0007	I980196/I974766
Ikenne	2014	2013-10060-8	C1.progeny	IKN13:10060:0008	IBA980196/IBA974766	TMS13F1060P0008	I980196/I974766
Ibadan	2014	2013-10060-9	C1.progeny	IBA13:10060:0009	IBA980196/IBA974766	TMS13F1060P0009	I980196/I974766
Ikenne	2014	2013-10063-1	C1.progeny	IKN13:10063:0001	IBA980505/IBA30572	TMS13F1063P0001	I980505/I30572
Ikenne	2014	2013-10063-10	C1.progeny	IKN13:10063:0010	IBA980505/IBA30572	TMS13F1063P0010	I980505/I30572
Ibadan	2014	2013-10063-11	C1.progeny	IBA13:10063:0011	IBA980505/IBA30572	TMS13F1063P0011	I980505/I30572
Mokwa	2014	2013-10063-12	C1.progeny	MOK13:10063:0012	IBA980505/IBA30572	TMS13F1063P0012	I980505/I30572
Ikenne	2014	2013-10063-13	C1.progeny	IKN13:10063:0013	IBA980505/IBA30572	TMS13F1063P0013	I980505/I30572
Ibadan	2014	2013-10063-14	C1.progeny	IBA13:10063:0014	IBA980505/IBA30572	TMS13F1063P0014	I980505/I30572
Mokwa	2014	2013-10063-15	C1.progeny	MOK13:10063:0015	IBA980505/IBA30572	TMS13F1063P0015	I980505/I30572
Ikenne	2014	2013-10063-16	C1.progeny	IKN13:10063:0016	IBA980505/IBA30572	TMS13F1063P0016	I980505/I30572
Ibadan	2014	2013-10063-17	C1.progeny	IBA13:10063:0017	IBA980505/IBA30572	TMS13F1063P0017	I980505/I30572
Mokwa	2014	2013-10063-18	C1.progeny	MOK13:10063:0018	IBA980505/IBA30572	TMS13F1063P0018	I980505/I30572
Ibadan	2014	2013-10063-20	C1.progeny	IBA13:10063:0020	IBA980505/IBA30572	TMS13F1063P0020	I980505/I30572
Mokwa	2014	2013-10063-21	C1.progeny	MOK13:10063:0021	IBA980505/IBA30572	TMS13F1063P0021	I980505/I30572
Ikenne	2014	2013-10063-22	C1.progeny	IKN13:10063:0022	IBA980505/IBA30572	TMS13F1063P0022	I980505/I30572
Ibadan	2014	2013-10063-23	C1.progeny	IBA13:10063:0023	IBA980505/IBA30572	TMS13F1063P0023	I980505/I30572
Mokwa	2014	2013-10063-24	C1.progeny	MOK13:10063:0024	IBA980505/IBA30572	TMS13F1063P0024	I980505/I30572
Ikenne	2014	2013-10063-26	C1.progeny	IKN13:10063:0026	IBA980505/IBA30572	TMS13F1063P0026	I980505/I30572
Ibadan	2014	2013-10063-27	C1.progeny	IBA13:10063:0027	IBA980505/IBA30572	TMS13F1063P0027	I980505/I30572
Mokwa	2014	2013-10063-28	C1.progeny	MOK13:10063:0028	IBA980505/IBA30572	TMS13F1063P0028	I980505/I30572
Mokwa	2014	2013-10063-3	C1.progeny	MOK13:10063:0003	IBA980505/IBA30572	TMS13F1063P0003	I980505/I30572
Ikenne	2014	2013-10063-4	C1.progeny	IKN13:10063:0004	IBA980505/IBA30572	TMS13F1063P0004	I980505/I30572
Ibadan	2014	2013-10063-5	C1.progeny	IBA13:10063:0005	IBA980505/IBA30572	TMS13F1063P0005	I980505/I30572
Ikenne	2014	2013-10063-52	C1.progeny	IKN13:10063:0052	IBA980505/IBA30572	TMS13F1063P0052	I980505/I30572
Ibadan	2014	2013-10063-53	C1.progeny	IBA13:10063:0053	IBA980505/IBA30572	TMS13F1063P0053	I980505/I30572
Mokwa	2014	2013-10063-54	C1.progeny	MOK13:10063:0054	IBA980505/IBA30572	TMS13F1063P0054	I980505/I30572
Ikenne	2014	2013-10063-55	C1.progeny	IKN13:10063:0055	IBA980505/IBA30572	TMS13F1063P0055	I980505/I30572
Mokwa	2014	2013-10063-6	C1.progeny	MOK13:10063:0006	IBA980505/IBA30572	TMS13F1063P0006	I980505/I30572
Ibadan	2014	2013-10063-8	C1.progeny	IBA13:10063:0008	IBA980505/IBA30572	TMS13F1063P0008	I980505/I30572
Mokwa	2014	2013-10063-9	C1.progeny	MOK13:10063:0009	IBA980505/IBA30572	TMS13F1063P0009	I980505/I30572
Mokwa	2014	2013-10064-1	C1.progeny	MOK13:10064:0001	IBA980505/IBA980510	TMS13F1064P0001	I980505/I980510
Mokwa	2014	2013-10064-10	C1.progeny	MOK13:10064:0010	IBA980505/IBA980510	TMS13F1064P0010	I980505/I980510
Ikenne	2014	2013-10064-11	C1.progeny	IKN13:10064:0011	IBA980505/IBA980510	TMS13F1064P0011	I980505/I980510
Ibadan	2014	2013-10064-12	C1.progeny	IBA13:10064:0012	IBA980505/IBA980510	TMS13F1064P0012	I980505/I980510
Mokwa	2014	2013-10064-13	C1.progeny	MOK13:10064:0013	IBA980505/IBA980510	TMS13F1064P0013	I980505/I980510
Ikenne	2014	2013-10064-14	C1.progeny	IKN13:10064:0014	IBA980505/IBA980510	TMS13F1064P0014	I980505/I980510
Ibadan	2014	2013-10064-15	C1.progeny	IBA13:10064:0015	IBA980505/IBA980510	TMS13F1064P0015	I980505/I980510
Mokwa	2014	2013-10064-16	C1.progeny	MOK13:10064:0016	IBA980505/IBA980510	TMS13F1064P0016	I980505/I980510
Ikenne	2014	2013-10064-17	C1.progeny	IKN13:10064:0017	IBA980505/IBA980510	TMS13F1064P0017	I980505/I980510
Ibadan	2014	2013-10064-18	C1.progeny	IBA13:10064:0018	IBA980505/IBA980510	TMS13F1064P0018	I980505/I980510
Mokwa	2014	2013-10064-19	C1.progeny	MOK13:10064:0019	IBA980505/IBA980510	TMS13F1064P0019	I980505/I980510
Ikenne	2014	2013-10064-2	C1.progeny	IKN13:10064:0002	IBA980505/IBA980510	TMS13F1064P0002	I980505/I980510
Ikenne	2014	2013-10064-20	C1.progeny	IKN13:10064:0020	IBA980505/IBA980510	TMS13F1064P0020	I980505/I980510
Ibadan	2014	2013-10064-21	C1.progeny	IBA13:10064:0021	IBA980505/IBA980510	TMS13F1064P0021	I980505/I980510
Mokwa	2014	2013-10064-22	C1.progeny	MOK13:10064:0022	IBA980505/IBA980510	TMS13F1064P0022	I980505/I980510
Ikenne	2014	2013-10064-23	C1.progeny	IKN13:10064:0023	IBA980505/IBA980510	TMS13F1064P0023	I980505/I980510
Ikenne	2014	2013-10064-26	C1.progeny	IKN13:10064:0026	IBA980505/IBA980510	TMS13F1064P0026	I980505/I980510
Ibadan	2014	2013-10064-27	C1.progeny	IBA13:10064:0027	IBA980505/IBA980510	TMS13F1064P0027	I980505/I980510
Mokwa	2014	2013-10064-28	C1.progeny	MOK13:10064:0028	IBA980505/IBA980510	TMS13F1064P0028	I980505/I980510
Ikenne	2014	2013-10064-29	C1.progeny	IKN13:10064:0029	IBA980505/IBA980510	TMS13F1064P0029	I980505/I980510
Ibadan	2014	2013-10064-30	C1.progeny	IBA13:10064:0030	IBA980505/IBA980510	TMS13F1064P0030	I980505/I980510
Mokwa	2014	2013-10064-31	C1.progeny	MOK13:10064:0031	IBA980505/IBA980510	TMS13F1064P0031	I980505/I980510
Ikenne	2014	2013-10064-32	C1.progeny	IKN13:10064:0032	IBA980505/IBA980510	TMS13F1064P0032	I980505/I980510
Ibadan	2014	2013-10064-33	C1.progeny	IBA13:10064:0033	IBA980505/IBA980510	TMS13F1064P0033	I980505/I980510
Mokwa	2014	2013-10064-34	C1.progeny	MOK13:10064:0034	IBA980505/IBA980510	TMS13F1064P0034	I980505/I980510
Ikenne	2014	2013-10064-35	C1.progeny	IKN13:10064:0035	IBA980505/IBA980510	TMS13F1064P0035	I980505/I980510
Ibadan	2014	2013-10064-36	C1.progeny	IBA13:10064:0036	IBA980505/IBA980510	TMS13F1064P0036	I980505/I980510
Mokwa	2014	2013-10064-37	C1.progeny	MOK13:10064:0037	IBA980505/IBA980510	TMS13F1064P0037	I980505/I980510
Ikenne	2014	2013-10064-38	C1.progeny	IKN13:10064:0038	IBA980505/IBA980510	TMS13F1064P0038	I980505/I980510
Ibadan	2014	2013-10064-39	C1.progeny	IBA13:10064:0039	IBA980505/IBA980510	TMS13F1064P0039	I980505/I980510
Mokwa	2014	2013-10064-4	C1.progeny	MOK13:10064:0004	IBA980505/IBA980510	TMS13F1064P0004	I980505/I980510
Mokwa	2014	2013-10064-40	C1.progeny	MOK13:10064:0040	IBA980505/IBA980510	TMS13F1064P0040	I980505/I980510
Ikenne	2014	2013-10064-41	C1.progeny	IKN13:10064:0041	IBA980505/IBA980510	TMS13F1064P0041	I980505/I980510
Ibadan	2014	2013-10064-42	C1.progeny	IBA13:10064:0042	IBA980505/IBA980510	TMS13F1064P0042	I980505/I980510
Mokwa	2014	2013-10064-43	C1.progeny	MOK13:10064:0043	IBA980505/IBA980510	TMS13F1064P0043	I980505/I980510
Ikenne	2014	2013-10064-44	C1.progeny	IKN13:10064:0044	IBA980505/IBA980510	TMS13F1064P0044	I980505/I980510
Ikenne	2014	2013-10064-5	C1.progeny	IKN13:10064:0005	IBA980505/IBA980510	TMS13F1064P0005	I980505/I980510
Ibadan	2014	2013-10064-6	C1.progeny	IBA13:10064:0006	IBA980505/IBA980510	TMS13F1064P0006	I980505/I980510
Mokwa	2014	2013-10064-7	C1.progeny	MOK13:10064:0007	IBA980505/IBA980510	TMS13F1064P0007	I980505/I980510
Ikenne	2014	2013-10064-8	C1.progeny	IKN13:10064:0008	IBA980505/IBA980510	TMS13F1064P0008	I980505/I980510
Ibadan	2014	2013-10064-9	C1.progeny	IBA13:10064:0009	IBA980505/IBA980510	TMS13F1064P0009	I980505/I980510
Ikenne	2014	2013-10069-1	C1.progeny	IKN13:10069:0001	IBA982101/TMEB 419	TMS13F1069P0001	I982101/TMEB419
Ikenne	2014	2013-10069-10	C1.progeny	IKN13:10069:0010	IBA982101/TMEB 419	TMS13F1069P0010	I982101/TMEB419
Mokwa	2014	2013-10069-12	C1.progeny	MOK13:10069:0012	IBA982101/TMEB 419	TMS13F1069P0012	I982101/TMEB419
Ikenne	2014	2013-10069-13	C1.progeny	IKN13:10069:0013	IBA982101/TMEB 419	TMS13F1069P0013	I982101/TMEB419
Ibadan	2014	2013-10069-14	C1.progeny	IBA13:10069:0014	IBA982101/TMEB 419	TMS13F1069P0014	I982101/TMEB419
Mokwa	2014	2013-10069-15	C1.progeny	MOK13:10069:0015	IBA982101/TMEB 419	TMS13F1069P0015	I982101/TMEB419
Ikenne	2014	2013-10069-16	C1.progeny	IKN13:10069:0016	IBA982101/TMEB 419	TMS13F1069P0016	I982101/TMEB419
Ibadan	2014	2013-10069-17	C1.progeny	IBA13:10069:0017	IBA982101/TMEB 419	TMS13F1069P0017	I982101/TMEB419
Mokwa	2014	2013-10069-18	C1.progeny	MOK13:10069:0018	IBA982101/TMEB 419	TMS13F1069P0018	I982101/TMEB419
Ikenne	2014	2013-10069-19	C1.progeny	IKN13:10069:0019	IBA982101/TMEB 419	TMS13F1069P0019	I982101/TMEB419
Ibadan	2014	2013-10069-2	C1.progeny	IBA13:10069:0002	IBA982101/TMEB 419	TMS13F1069P0002	I982101/TMEB419
Ibadan	2014	2013-10069-20	C1.progeny	IBA13:10069:0020	IBA982101/TMEB 419	TMS13F1069P0020	I982101/TMEB419
Mokwa	2014	2013-10069-21	C1.progeny	MOK13:10069:0021	IBA982101/TMEB 419	TMS13F1069P0021	I982101/TMEB419
Ikenne	2014	2013-10069-22	C1.progeny	IKN13:10069:0022	IBA982101/TMEB 419	TMS13F1069P0022	I982101/TMEB419
Ibadan	2014	2013-10069-23	C1.progeny	IBA13:10069:0023	IBA982101/TMEB 419	TMS13F1069P0023	I982101/TMEB419
Mokwa	2014	2013-10069-24	C1.progeny	MOK13:10069:0024	IBA982101/TMEB 419	TMS13F1069P0024	I982101/TMEB419
Ikenne	2014	2013-10069-25	C1.progeny	IKN13:10069:0025	IBA982101/TMEB 419	TMS13F1069P0025	I982101/TMEB419
Mokwa	2014	2013-10069-3	C1.progeny	MOK13:10069:0003	IBA982101/TMEB 419	TMS13F1069P0003	I982101/TMEB419
Ikenne	2014	2013-10069-4	C1.progeny	IKN13:10069:0004	IBA982101/TMEB 419	TMS13F1069P0004	I982101/TMEB419
Ibadan	2014	2013-10069-5	C1.progeny	IBA13:10069:0005	IBA982101/TMEB 419	TMS13F1069P0005	I982101/TMEB419
Mokwa	2014	2013-10069-6	C1.progeny	MOK13:10069:0006	IBA982101/TMEB 419	TMS13F1069P0006	I982101/TMEB419
Ibadan	2014	2013-10069-8	C1.progeny	IBA13:10069:0008	IBA982101/TMEB 419	TMS13F1069P0008	I982101/TMEB419
Mokwa	2014	2013-10069-9	C1.progeny	MOK13:10069:0009	IBA982101/TMEB 419	TMS13F1069P0009	I982101/TMEB419
Mokwa	2014	2013-10084-1	C1.progeny	MOK13:10084:0001	IBA020285/IBA930007	TMS13F1084P0001	I020285/I930007
Mokwa	2014	2013-10084-10	C1.progeny	MOK13:10084:0010	IBA020285/IBA930007	TMS13F1084P0010	I020285/I930007
Ikenne	2014	2013-10084-11	C1.progeny	IKN13:10084:0011	IBA020285/IBA930007	TMS13F1084P0011	I020285/I930007
Ibadan	2014	2013-10084-12	C1.progeny	IBA13:10084:0012	IBA020285/IBA930007	TMS13F1084P0012	I020285/I930007
Mokwa	2014	2013-10084-13	C1.progeny	MOK13:10084:0013	IBA020285/IBA930007	TMS13F1084P0013	I020285/I930007
Ikenne	2014	2013-10084-14	C1.progeny	IKN13:10084:0014	IBA020285/IBA930007	TMS13F1084P0014	I020285/I930007
Ibadan	2014	2013-10084-15	C1.progeny	IBA13:10084:0015	IBA020285/IBA930007	TMS13F1084P0015	I020285/I930007
Mokwa	2014	2013-10084-16	C1.progeny	MOK13:10084:0016	IBA020285/IBA930007	TMS13F1084P0016	I020285/I930007
Ikenne	2014	2013-10084-17	C1.progeny	IKN13:10084:0017	IBA020285/IBA930007	TMS13F1084P0017	I020285/I930007
Ibadan	2014	2013-10084-18	C1.progeny	IBA13:10084:0018	IBA020285/IBA930007	TMS13F1084P0018	I020285/I930007
Mokwa	2014	2013-10084-19	C1.progeny	MOK13:10084:0019	IBA020285/IBA930007	TMS13F1084P0019	I020285/I930007
Ikenne	2014	2013-10084-2	C1.progeny	IKN13:10084:0002	IBA020285/IBA930007	TMS13F1084P0002	I020285/I930007
Ikenne	2014	2013-10084-20	C1.progeny	IKN13:10084:0020	IBA020285/IBA930007	TMS13F1084P0020	I020285/I930007
Ibadan	2014	2013-10084-21	C1.progeny	IBA13:10084:0021	IBA020285/IBA930007	TMS13F1084P0021	I020285/I930007
Mokwa	2014	2013-10084-22	C1.progeny	MOK13:10084:0022	IBA020285/IBA930007	TMS13F1084P0022	I020285/I930007
Ikenne	2014	2013-10084-23	C1.progeny	IKN13:10084:0023	IBA020285/IBA930007	TMS13F1084P0023	I020285/I930007
Ibadan	2014	2013-10084-24	C1.progeny	IBA13:10084:0024	IBA020285/IBA930007	TMS13F1084P0024	I020285/I930007
Mokwa	2014	2013-10084-25	C1.progeny	MOK13:10084:0025	IBA020285/IBA930007	TMS13F1084P0025	I020285/I930007
Ikenne	2014	2013-10084-26	C1.progeny	IKN13:10084:0026	IBA020285/IBA930007	TMS13F1084P0026	I020285/I930007
Mokwa	2014	2013-10084-4	C1.progeny	MOK13:10084:0004	IBA020285/IBA930007	TMS13F1084P0004	I020285/I930007
Ikenne	2014	2013-10084-5	C1.progeny	IKN13:10084:0005	IBA020285/IBA930007	TMS13F1084P0005	I020285/I930007
Mokwa	2014	2013-10084-7	C1.progeny	MOK13:10084:0007	IBA020285/IBA930007	TMS13F1084P0007	I020285/I930007
Ibadan	2014	2013-10084-9	C1.progeny	IBA13:10084:0009	IBA020285/IBA930007	TMS13F1084P0009	I020285/I930007
Mokwa	2014	2013-10086-1	C1.progeny	MOK13:10086:0001	IBA020285/IBA970466	TMS13F1086P0001	I020285/I970466
Ikenne	2014	2013-10086-2	C1.progeny	IKN13:10086:0002	IBA020285/IBA970466	TMS13F1086P0002	I020285/I970466
Mokwa	2014	2013-10086-4	C1.progeny	MOK13:10086:0004	IBA020285/IBA970466	TMS13F1086P0004	I020285/I970466
Ikenne	2014	2013-10086-5	C1.progeny	IKN13:10086:0005	IBA020285/IBA970466	TMS13F1086P0005	I020285/I970466
Ibadan	2014	2013-10086-6	C1.progeny	IBA13:10086:0006	IBA020285/IBA970466	TMS13F1086P0006	I020285/I970466
Ibadan	2014	2013-10119-1	C1.progeny	IBA13:10119:0001	IBA070258/IBA930007	TMS13F1119P0001	I070258/I930007
Mokwa	2014	2013-10119-2	C1.progeny	MOK13:10119:0002	IBA070258/IBA930007	TMS13F1119P0002	I070258/I930007
Ikenne	2014	2013-10119-3	C1.progeny	IKN13:10119:0003	IBA070258/IBA930007	TMS13F1119P0003	I070258/I930007
Ibadan	2014	2013-10119-4	C1.progeny	IBA13:10119:0004	IBA070258/IBA930007	TMS13F1119P0004	I070258/I930007
Mokwa	2014	2013-10119-5	C1.progeny	MOK13:10119:0005	IBA070258/IBA930007	TMS13F1119P0005	I070258/I930007
Ikenne	2014	2013-10119-6	C1.progeny	IKN13:10119:0006	IBA070258/IBA930007	TMS13F1119P0006	I070258/I930007
Ibadan	2014	2013-10119-7	C1.progeny	IBA13:10119:0007	IBA070258/IBA930007	TMS13F1119P0007	I070258/I930007
Mokwa	2014	2013-10119-8	C1.progeny	MOK13:10119:0008	IBA070258/IBA930007	TMS13F1119P0008	I070258/I930007
Mokwa	2014	2013-10120-2	C1.progeny	MOK13:10120:0002	IBA070258/IBA980002	TMS13F1120P0002	I070258/I980002
Ibadan	2014	2013-10120-4	C1.progeny	IBA13:10120:0004	IBA070258/IBA980002	TMS13F1120P0004	I070258/I980002
Mokwa	2014	2013-10120-5	C1.progeny	MOK13:10120:0005	IBA070258/IBA980002	TMS13F1120P0005	I070258/I980002
Ikenne	2014	2013-10120-6	C1.progeny	IKN13:10120:0006	IBA070258/IBA980002	TMS13F1120P0006	I070258/I980002
Ibadan	2014	2013-10120-7	C1.progeny	IBA13:10120:0007	IBA070258/IBA980002	TMS13F1120P0007	I070258/I980002
Mokwa	2014	2013-10120-8	C1.progeny	MOK13:10120:0008	IBA070258/IBA980002	TMS13F1120P0008	I070258/I980002
Ikenne	2014	2013-10120-9	C1.progeny	IKN13:10120:0009	IBA070258/IBA980002	TMS13F1120P0009	I070258/I980002
Ibadan	2014	2013-10122-1	C1.progeny	IBA13:10122:0001	IBA070258/IBA000350	TMS13F1122P0001	I070258/I000350
Ibadan	2014	2013-10122-10	C1.progeny	IBA13:10122:0010	IBA070258/IBA000350	TMS13F1122P0010	I070258/I000350
Mokwa	2014	2013-10122-11	C1.progeny	MOK13:10122:0011	IBA070258/IBA000350	TMS13F1122P0011	I070258/I000350
Ikenne	2014	2013-10122-12	C1.progeny	IKN13:10122:0012	IBA070258/IBA000350	TMS13F1122P0012	I070258/I000350
Mokwa	2014	2013-10122-2	C1.progeny	MOK13:10122:0002	IBA070258/IBA000350	TMS13F1122P0002	I070258/I000350
Mokwa	2014	2013-10122-5	C1.progeny	MOK13:10122:0005	IBA070258/IBA000350	TMS13F1122P0005	I070258/I000350
Ikenne	2014	2013-10122-6	C1.progeny	IKN13:10122:0006	IBA070258/IBA000350	TMS13F1122P0006	I070258/I000350
Mokwa	2014	2013-10122-8	C1.progeny	MOK13:10122:0008	IBA070258/IBA000350	TMS13F1122P0008	I070258/I000350
Ikenne	2014	2013-10122-9	C1.progeny	IKN13:10122:0009	IBA070258/IBA000350	TMS13F1122P0009	I070258/I000350
Ibadan	2014	2013-10124-1	C1.progeny	IBA13:10124:0001	IBA070258/IBA071313	TMS13F1124P0001	I070258/I071313
Ibadan	2014	2013-10124-4	C1.progeny	IBA13:10124:0004	IBA070258/IBA071313	TMS13F1124P0004	I070258/I071313
Mokwa	2014	2013-10124-5	C1.progeny	MOK13:10124:0005	IBA070258/IBA071313	TMS13F1124P0005	I070258/I071313
Ikenne	2014	2013-10124-6	C1.progeny	IKN13:10124:0006	IBA070258/IBA071313	TMS13F1124P0006	I070258/I071313
Ibadan	2014	2013-10124-7	C1.progeny	IBA13:10124:0007	IBA070258/IBA071313	TMS13F1124P0007	I070258/I071313
Mokwa	2014	2013-10124-8	C1.progeny	MOK13:10124:0008	IBA070258/IBA071313	TMS13F1124P0008	I070258/I071313
Ikenne	2014	2013-10124-9	C1.progeny	IKN13:10124:0009	IBA070258/IBA071313	TMS13F1124P0009	I070258/I071313
Ibadan	2014	2013-10126-1	C1.progeny	IBA13:10126:0001	TMEB 419/IBA30572	TMS13F1126P0001	TMEB419/I30572
Mokwa	2014	2013-10126-2	C1.progeny	MOK13:10126:0002	TMEB 419/IBA30572	TMS13F1126P0002	TMEB419/I30572
Ikenne	2014	2013-10126-3	C1.progeny	IKN13:10126:0003	TMEB 419/IBA30572	TMS13F1126P0003	TMEB419/I30572
Ibadan	2014	2013-10126-4	C1.progeny	IBA13:10126:0004	TMEB 419/IBA30572	TMS13F1126P0004	TMEB419/I30572
Mokwa	2014	2013-10126-5	C1.progeny	MOK13:10126:0005	TMEB 419/IBA30572	TMS13F1126P0005	TMEB419/I30572
Ikenne	2014	2013-10126-6	C1.progeny	IKN13:10126:0006	TMEB 419/IBA30572	TMS13F1126P0006	TMEB419/I30572
Ibadan	2014	2013-10126-7	C1.progeny	IBA13:10126:0007	TMEB 419/IBA30572	TMS13F1126P0007	TMEB419/I30572
Mokwa	2014	2013-10139-1	C1.progeny	MOK13:10139:0001	TMEB 693/TMEB 778	TMS13F1139P0001	TMEB693/TMEB778
Mokwa	2014	2013-10139-10	C1.progeny	MOK13:10139:0010	TMEB 693/TMEB 778	TMS13F1139P0010	TMEB693/TMEB778
Ibadan	2014	2013-10139-12	C1.progeny	IBA13:10139:0012	TMEB 693/TMEB 778	TMS13F1139P0012	TMEB693/TMEB778
Mokwa	2014	2013-10139-13	C1.progeny	MOK13:10139:0013	TMEB 693/TMEB 778	TMS13F1139P0013	TMEB693/TMEB778
Ikenne	2014	2013-10139-14	C1.progeny	IKN13:10139:0014	TMEB 693/TMEB 778	TMS13F1139P0014	TMEB693/TMEB778
Ibadan	2014	2013-10139-15	C1.progeny	IBA13:10139:0015	TMEB 693/TMEB 778	TMS13F1139P0015	TMEB693/TMEB778
Mokwa	2014	2013-10139-16	C1.progeny	MOK13:10139:0016	TMEB 693/TMEB 778	TMS13F1139P0016	TMEB693/TMEB778
Ikenne	2014	2013-10139-17	C1.progeny	IKN13:10139:0017	TMEB 693/TMEB 778	TMS13F1139P0017	TMEB693/TMEB778
Ibadan	2014	2013-10139-18	C1.progeny	IBA13:10139:0018	TMEB 693/TMEB 778	TMS13F1139P0018	TMEB693/TMEB778
Mokwa	2014	2013-10139-19	C1.progeny	MOK13:10139:0019	TMEB 693/TMEB 778	TMS13F1139P0019	TMEB693/TMEB778
Ikenne	2014	2013-10139-2	C1.progeny	IKN13:10139:0002	TMEB 693/TMEB 778	TMS13F1139P0002	TMEB693/TMEB778
Ikenne	2014	2013-10139-20	C1.progeny	IKN13:10139:0020	TMEB 693/TMEB 778	TMS13F1139P0020	TMEB693/TMEB778
Ibadan	2014	2013-10139-21	C1.progeny	IBA13:10139:0021	TMEB 693/TMEB 778	TMS13F1139P0021	TMEB693/TMEB778
Mokwa	2014	2013-10139-22	C1.progeny	MOK13:10139:0022	TMEB 693/TMEB 778	TMS13F1139P0022	TMEB693/TMEB778
Ikenne	2014	2013-10139-23	C1.progeny	IKN13:10139:0023	TMEB 693/TMEB 778	TMS13F1139P0023	TMEB693/TMEB778
Ibadan	2014	2013-10139-3	C1.progeny	IBA13:10139:0003	TMEB 693/TMEB 778	TMS13F1139P0003	TMEB693/TMEB778
Mokwa	2014	2013-10139-4	C1.progeny	MOK13:10139:0004	TMEB 693/TMEB 778	TMS13F1139P0004	TMEB693/TMEB778
Ikenne	2014	2013-10139-5	C1.progeny	IKN13:10139:0005	TMEB 693/TMEB 778	TMS13F1139P0005	TMEB693/TMEB778
Ibadan	2014	2013-10139-6	C1.progeny	IBA13:10139:0006	TMEB 693/TMEB 778	TMS13F1139P0006	TMEB693/TMEB778
Mokwa	2014	2013-10139-7	C1.progeny	MOK13:10139:0007	TMEB 693/TMEB 778	TMS13F1139P0007	TMEB693/TMEB778
Ikenne	2014	2013-10139-8	C1.progeny	IKN13:10139:0008	TMEB 693/TMEB 778	TMS13F1139P0008	TMEB693/TMEB778
Ibadan	2014	2013-10139-9	C1.progeny	IBA13:10139:0009	TMEB 693/TMEB 778	TMS13F1139P0009	TMEB693/TMEB778
Ikenne	2014	2013-10143-1	C1.progeny	IKN13:10143:0001	ZAR930151/IBA020129	TMS13F1143P0001	Z930151/I020129
Ibadan	2014	2013-10143-2	C1.progeny	IBA13:10143:0002	ZAR930151/IBA020129	TMS13F1143P0002	Z930151/I020129
Ikenne	2014	2013-10143-4	C1.progeny	IKN13:10143:0004	ZAR930151/IBA020129	TMS13F1143P0004	Z930151/I020129
Mokwa	2014	2013-10145-1	C1.progeny	MOK13:10145:0001	IBA961632/TMEB 117	TMS13F1145P0001	I961632/TMEB117
Mokwa	2014	2013-10145-10	C1.progeny	MOK13:10145:0010	IBA961632/TMEB 117	TMS13F1145P0010	I961632/TMEB117
Ibadan	2014	2013-10145-12	C1.progeny	IBA13:10145:0012	IBA961632/TMEB 117	TMS13F1145P0012	I961632/TMEB117
Mokwa	2014	2013-10145-13	C1.progeny	MOK13:10145:0013	IBA961632/TMEB 117	TMS13F1145P0013	I961632/TMEB117
Ikenne	2014	2013-10145-14	C1.progeny	IKN13:10145:0014	IBA961632/TMEB 117	TMS13F1145P0014	I961632/TMEB117
Ibadan	2014	2013-10145-15	C1.progeny	IBA13:10145:0015	IBA961632/TMEB 117	TMS13F1145P0015	I961632/TMEB117
Mokwa	2014	2013-10145-16	C1.progeny	MOK13:10145:0016	IBA961632/TMEB 117	TMS13F1145P0016	I961632/TMEB117
Ikenne	2014	2013-10145-17	C1.progeny	IKN13:10145:0017	IBA961632/TMEB 117	TMS13F1145P0017	I961632/TMEB117
Ibadan	2014	2013-10145-18	C1.progeny	IBA13:10145:0018	IBA961632/TMEB 117	TMS13F1145P0018	I961632/TMEB117
Mokwa	2014	2013-10145-19	C1.progeny	MOK13:10145:0019	IBA961632/TMEB 117	TMS13F1145P0019	I961632/TMEB117
Ikenne	2014	2013-10145-2	C1.progeny	IKN13:10145:0002	IBA961632/TMEB 117	TMS13F1145P0002	I961632/TMEB117
Ikenne	2014	2013-10145-20	C1.progeny	IKN13:10145:0020	IBA961632/TMEB 117	TMS13F1145P0020	I961632/TMEB117
Ibadan	2014	2013-10145-21	C1.progeny	IBA13:10145:0021	IBA961632/TMEB 117	TMS13F1145P0021	I961632/TMEB117
Mokwa	2014	2013-10145-22	C1.progeny	MOK13:10145:0022	IBA961632/TMEB 117	TMS13F1145P0022	I961632/TMEB117
Ibadan	2014	2013-10145-24	C1.progeny	IBA13:10145:0024	IBA961632/TMEB 117	TMS13F1145P0024	I961632/TMEB117
Mokwa	2014	2013-10145-25	C1.progeny	MOK13:10145:0025	IBA961632/TMEB 117	TMS13F1145P0025	I961632/TMEB117
Ikenne	2014	2013-10145-26	C1.progeny	IKN13:10145:0026	IBA961632/TMEB 117	TMS13F1145P0026	I961632/TMEB117
Ibadan	2014	2013-10145-27	C1.progeny	IBA13:10145:0027	IBA961632/TMEB 117	TMS13F1145P0027	I961632/TMEB117
Mokwa	2014	2013-10145-28	C1.progeny	MOK13:10145:0028	IBA961632/TMEB 117	TMS13F1145P0028	I961632/TMEB117
Ikenne	2014	2013-10145-29	C1.progeny	IKN13:10145:0029	IBA961632/TMEB 117	TMS13F1145P0029	I961632/TMEB117
Ibadan	2014	2013-10145-3	C1.progeny	IBA13:10145:0003	IBA961632/TMEB 117	TMS13F1145P0003	I961632/TMEB117
Ibadan	2014	2013-10145-30	C1.progeny	IBA13:10145:0030	IBA961632/TMEB 117	TMS13F1145P0030	I961632/TMEB117
Ikenne	2014	2013-10145-32	C1.progeny	IKN13:10145:0032	IBA961632/TMEB 117	TMS13F1145P0032	I961632/TMEB117
Ibadan	2014	2013-10145-33	C1.progeny	IBA13:10145:0033	IBA961632/TMEB 117	TMS13F1145P0033	I961632/TMEB117
Mokwa	2014	2013-10145-34	C1.progeny	MOK13:10145:0034	IBA961632/TMEB 117	TMS13F1145P0034	I961632/TMEB117
Ikenne	2014	2013-10145-35	C1.progeny	IKN13:10145:0035	IBA961632/TMEB 117	TMS13F1145P0035	I961632/TMEB117
Ibadan	2014	2013-10145-36	C1.progeny	IBA13:10145:0036	IBA961632/TMEB 117	TMS13F1145P0036	I961632/TMEB117
Mokwa	2014	2013-10145-37	C1.progeny	MOK13:10145:0037	IBA961632/TMEB 117	TMS13F1145P0037	I961632/TMEB117
Ikenne	2014	2013-10145-38	C1.progeny	IKN13:10145:0038	IBA961632/TMEB 117	TMS13F1145P0038	I961632/TMEB117
Ibadan	2014	2013-10145-39	C1.progeny	IBA13:10145:0039	IBA961632/TMEB 117	TMS13F1145P0039	I961632/TMEB117
Mokwa	2014	2013-10145-4	C1.progeny	MOK13:10145:0004	IBA961632/TMEB 117	TMS13F1145P0004	I961632/TMEB117
Mokwa	2014	2013-10145-40	C1.progeny	MOK13:10145:0040	IBA961632/TMEB 117	TMS13F1145P0040	I961632/TMEB117
Ikenne	2014	2013-10145-41	C1.progeny	IKN13:10145:0041	IBA961632/TMEB 117	TMS13F1145P0041	I961632/TMEB117
Ibadan	2014	2013-10145-42	C1.progeny	IBA13:10145:0042	IBA961632/TMEB 117	TMS13F1145P0042	I961632/TMEB117
Mokwa	2014	2013-10145-43	C1.progeny	MOK13:10145:0043	IBA961632/TMEB 117	TMS13F1145P0043	I961632/TMEB117
Ikenne	2014	2013-10145-44	C1.progeny	IKN13:10145:0044	IBA961632/TMEB 117	TMS13F1145P0044	I961632/TMEB117
Ibadan	2014	2013-10145-45	C1.progeny	IBA13:10145:0045	IBA961632/TMEB 117	TMS13F1145P0045	I961632/TMEB117
Ikenne	2014	2013-10145-5	C1.progeny	IKN13:10145:0005	IBA961632/TMEB 117	TMS13F1145P0005	I961632/TMEB117
Ibadan	2014	2013-10145-6	C1.progeny	IBA13:10145:0006	IBA961632/TMEB 117	TMS13F1145P0006	I961632/TMEB117
Mokwa	2014	2013-10145-7	C1.progeny	MOK13:10145:0007	IBA961632/TMEB 117	TMS13F1145P0007	I961632/TMEB117
Ikenne	2014	2013-10145-8	C1.progeny	IKN13:10145:0008	IBA961632/TMEB 117	TMS13F1145P0008	I961632/TMEB117
Ibadan	2014	2013-10145-9	C1.progeny	IBA13:10145:0009	IBA961632/TMEB 117	TMS13F1145P0009	I961632/TMEB117
Ibadan	2014	2013-10177-1	C1.progeny	IBA13:10177:0001	IBA020431/IBA011371	TMS13F1177P0001	I020431/I011371
Ibadan	2014	2013-10177-10	C1.progeny	IBA13:10177:0010	IBA020431/IBA011371	TMS13F1177P0010	I020431/I011371
Mokwa	2014	2013-10177-11	C1.progeny	MOK13:10177:0011	IBA020431/IBA011371	TMS13F1177P0011	I020431/I011371
Ikenne	2014	2013-10177-12	C1.progeny	IKN13:10177:0012	IBA020431/IBA011371	TMS13F1177P0012	I020431/I011371
Ibadan	2014	2013-10177-13	C1.progeny	IBA13:10177:0013	IBA020431/IBA011371	TMS13F1177P0013	I020431/I011371
Mokwa	2014	2013-10177-14	C1.progeny	MOK13:10177:0014	IBA020431/IBA011371	TMS13F1177P0014	I020431/I011371
Ikenne	2014	2013-10177-15	C1.progeny	IKN13:10177:0015	IBA020431/IBA011371	TMS13F1177P0015	I020431/I011371
Mokwa	2014	2013-10177-2	C1.progeny	MOK13:10177:0002	IBA020431/IBA011371	TMS13F1177P0002	I020431/I011371
Ikenne	2014	2013-10177-3	C1.progeny	IKN13:10177:0003	IBA020431/IBA011371	TMS13F1177P0003	I020431/I011371
Ibadan	2014	2013-10177-4	C1.progeny	IBA13:10177:0004	IBA020431/IBA011371	TMS13F1177P0004	I020431/I011371
Mokwa	2014	2013-10177-5	C1.progeny	MOK13:10177:0005	IBA020431/IBA011371	TMS13F1177P0005	I020431/I011371
Ikenne	2014	2013-10177-6	C1.progeny	IKN13:10177:0006	IBA020431/IBA011371	TMS13F1177P0006	I020431/I011371
Ibadan	2014	2013-10177-7	C1.progeny	IBA13:10177:0007	IBA020431/IBA011371	TMS13F1177P0007	I020431/I011371
Mokwa	2014	2013-10177-8	C1.progeny	MOK13:10177:0008	IBA020431/IBA011371	TMS13F1177P0008	I020431/I011371
Ikenne	2014	2013-10177-9	C1.progeny	IKN13:10177:0009	IBA020431/IBA011371	TMS13F1177P0009	I020431/I011371
Mokwa	2014	2013-10184-11	C1.progeny	MOK13:10184:0011	IBA011412/KALESO	TMS13F1184P0011	I011412/KALESO
Ikenne	2014	2013-10184-12	C1.progeny	IKN13:10184:0012	IBA011412/KALESO	TMS13F1184P0012	I011412/KALESO
Mokwa	2014	2013-10184-2	C1.progeny	MOK13:10184:0002	IBA011412/KALESO	TMS13F1184P0002	I011412/KALESO
Ikenne	2014	2013-10184-3	C1.progeny	IKN13:10184:0003	IBA011412/KALESO	TMS13F1184P0003	I011412/KALESO
Ibadan	2014	2013-10184-4	C1.progeny	IBA13:10184:0004	IBA011412/KALESO	TMS13F1184P0004	I011412/KALESO
Mokwa	2014	2013-10184-5	C1.progeny	MOK13:10184:0005	IBA011412/KALESO	TMS13F1184P0005	I011412/KALESO
Ikenne	2014	2013-10184-6	C1.progeny	IKN13:10184:0006	IBA011412/KALESO	TMS13F1184P0006	I011412/KALESO
Ibadan	2014	2013-10184-7	C1.progeny	IBA13:10184:0007	IBA011412/KALESO	TMS13F1184P0007	I011412/KALESO
Mokwa	2014	2013-10184-8	C1.progeny	MOK13:10184:0008	IBA011412/KALESO	TMS13F1184P0008	I011412/KALESO
Ikenne	2014	2013-10184-9	C1.progeny	IKN13:10184:0009	IBA011412/KALESO	TMS13F1184P0009	I011412/KALESO
Ibadan	2014	2013-10221-1	C1.progeny	IBA13:10221:0001	IBA011412/IBA070425	TMS13F1221P0001	I011412/I970425
Ibadan	2014	2013-10221-10	C1.progeny	IBA13:10221:0010	IBA011412/IBA070425	TMS13F1221P0010	I011412/I970425
Mokwa	2014	2013-10221-11	C1.progeny	MOK13:10221:0011	IBA011412/IBA070425	TMS13F1221P0011	I011412/I970425
Ikenne	2014	2013-10221-12	C1.progeny	IKN13:10221:0012	IBA011412/IBA070425	TMS13F1221P0012	I011412/I970425
Mokwa	2014	2013-10221-2	C1.progeny	MOK13:10221:0002	IBA011412/IBA070425	TMS13F1221P0002	I011412/I970425
Ikenne	2014	2013-10221-3	C1.progeny	IKN13:10221:0003	IBA011412/IBA070425	TMS13F1221P0003	I011412/I970425
Ibadan	2014	2013-10221-4	C1.progeny	IBA13:10221:0004	IBA011412/IBA070425	TMS13F1221P0004	I011412/I970425
Mokwa	2014	2013-10221-5	C1.progeny	MOK13:10221:0005	IBA011412/IBA070425	TMS13F1221P0005	I011412/I970425
Ikenne	2014	2013-10221-6	C1.progeny	IKN13:10221:0006	IBA011412/IBA070425	TMS13F1221P0006	I011412/I970425
Ibadan	2014	2013-10221-7	C1.progeny	IBA13:10221:0007	IBA011412/IBA070425	TMS13F1221P0007	I011412/I970425
Mokwa	2014	2013-10221-8	C1.progeny	MOK13:10221:0008	IBA011412/IBA070425	TMS13F1221P0008	I011412/I970425
Ikenne	2014	2013-10221-9	C1.progeny	IKN13:10221:0009	IBA011412/IBA070425	TMS13F1221P0009	I011412/I970425
Ikenne	2014	2013-10303-5	C1.progeny	IKN13:10303:0005	IBA030060/MOK940583	TMS13F1303P0005	I030060/M940583
Ibadan	2014	2013-10303-6	C1.progeny	IBA13:10303:0006	IBA030060/MOK940583	TMS13F1303P0006	I030060/M940583
Ikenne	2014	2013-10306-2	C1.progeny	IKN13:10306:0002	IBA030060/IBA000355	TMS13F1306P0002	I030060/I000355
Mokwa	2014	2013-10306-4	C1.progeny	MOK13:10306:0004	IBA030060/IBA000355	TMS13F1306P0004	I030060/I000355
Ikenne	2014	2013-10306-5	C1.progeny	IKN13:10306:0005	IBA030060/IBA000355	TMS13F1306P0005	I030060/I000355
Ibadan	2014	2013-10306-7	C1.progeny	IBA13:10306:0007	IBA030060/IBA000355	TMS13F1306P0007	I030060/I000355
Mokwa	2014	2013-10309-3	C1.progeny	MOK13:10309:0003	IBA030060/IBA030075	TMS13F1309P0003	I030060/I030075
Ikenne	2014	2013-10340-1	C1.progeny	IKN13:10340:0001	MOK970016/IBA000017	TMS13F1340P0001	MM970016/I000017
Ibadan	2014	2013-10340-2	C1.progeny	IBA13:10340:0002	MOK970016/IBA000017	TMS13F1340P0002	MM970016/I000017
Mokwa	2014	2013-10340-3	C1.progeny	MOK13:10340:0003	MOK970016/IBA000017	TMS13F1340P0003	MM970016/I000017
Ikenne	2014	2013-10340-4	C1.progeny	IKN13:10340:0004	MOK970016/IBA000017	TMS13F1340P0004	MM970016/I000017
Ibadan	2014	2013-10340-5	C1.progeny	IBA13:10340:0005	MOK970016/IBA000017	TMS13F1340P0005	MM970016/I000017
Ikenne	2014	2013-10340-7	C1.progeny	IKN13:10340:0007	MOK970016/IBA000017	TMS13F1340P0007	MM970016/I000017
Ibadan	2014	2013-10340-8	C1.progeny	IBA13:10340:0008	MOK970016/IBA000017	TMS13F1340P0008	MM970016/I000017
Mokwa	2014	2013-10344-1	C1.progeny	MOK13:10344:0001	IBA970425/IBA940018	TMS13F1344P0001	I970425/I940018
Ikenne	2014	2013-10344-2	C1.progeny	IKN13:10344:0002	IBA970425/IBA940018	TMS13F1344P0002	I970425/I940018
Ibadan	2014	2013-10344-3	C1.progeny	IBA13:10344:0003	IBA970425/IBA940018	TMS13F1344P0003	I970425/I940018
Mokwa	2014	2013-10344-4	C1.progeny	MOK13:10344:0004	IBA970425/IBA940018	TMS13F1344P0004	I970425/I940018
Ikenne	2014	2013-10344-5	C1.progeny	IKN13:10344:0005	IBA970425/IBA940018	TMS13F1344P0005	I970425/I940018
Ibadan	2014	2013-10344-6	C1.progeny	IBA13:10344:0006	IBA970425/IBA940018	TMS13F1344P0006	I970425/I940018
Mokwa	2014	2013-10344-7	C1.progeny	MOK13:10344:0007	IBA970425/IBA940018	TMS13F1344P0007	I970425/I940018
Ikenne	2014	2013-10344-8	C1.progeny	IKN13:10344:0008	IBA970425/IBA940018	TMS13F1344P0008	I970425/I940018
Mokwa	2014	2013-10350-1	C1.progeny	MOK13:10350:0001	IBA971149/IBA020129	TMS13F1350P0001	I971149/I020129
Ikenne	2014	2013-10350-2	C1.progeny	IKN13:10350:0002	IBA971149/IBA020129	TMS13F1350P0002	I971149/I020129
Ibadan	2014	2013-10350-3	C1.progeny	IBA13:10350:0003	IBA971149/IBA020129	TMS13F1350P0003	I971149/I020129
Mokwa	2014	2013-10350-4	C1.progeny	MOK13:10350:0004	IBA971149/IBA020129	TMS13F1350P0004	I971149/I020129
Ikenne	2014	2013-10350-5	C1.progeny	IKN13:10350:0005	IBA971149/IBA020129	TMS13F1350P0005	I971149/I020129
Ibadan	2014	2013-10350-6	C1.progeny	IBA13:10350:0006	IBA971149/IBA020129	TMS13F1350P0006	I971149/I020129
Ikenne	2014	2013-10365-23	C1.progeny	IKN13:10365:0023	IBA974766/IBA930007	TMS13F1365P0023	I974766/I930007
Ibadan	2014	2013-10365-24	C1.progeny	IBA13:10365:0024	IBA974766/IBA930007	TMS13F1365P0024	I974766/I930007
Mokwa	2014	2013-10365-25	C1.progeny	MOK13:10365:0025	IBA974766/IBA930007	TMS13F1365P0025	I974766/I930007
Ikenne	2014	2013-10365-26	C1.progeny	IKN13:10365:0026	IBA974766/IBA930007	TMS13F1365P0026	I974766/I930007
Ibadan	2014	2013-10365-27	C1.progeny	IBA13:10365:0027	IBA974766/IBA930007	TMS13F1365P0027	I974766/I930007
Mokwa	2014	2013-10365-28	C1.progeny	MOK13:10365:0028	IBA974766/IBA930007	TMS13F1365P0028	I974766/I930007
Ikenne	2014	2013-10365-29	C1.progeny	IKN13:10365:0029	IBA974766/IBA930007	TMS13F1365P0029	I974766/I930007
Ibadan	2014	2013-10365-30	C1.progeny	IBA13:10365:0030	IBA974766/IBA930007	TMS13F1365P0030	I974766/I930007
Mokwa	2014	2013-10365-31	C1.progeny	MOK13:10365:0031	IBA974766/IBA930007	TMS13F1365P0031	I974766/I930007
Ikenne	2014	2013-10365-32	C1.progeny	IKN13:10365:0032	IBA974766/IBA930007	TMS13F1365P0032	I974766/I930007
Ibadan	2014	2013-10365-33	C1.progeny	IBA13:10365:0033	IBA974766/IBA930007	TMS13F1365P0033	I974766/I930007
Mokwa	2014	2013-10365-34	C1.progeny	MOK13:10365:0034	IBA974766/IBA930007	TMS13F1365P0034	I974766/I930007
Ikenne	2014	2013-10365-35	C1.progeny	IKN13:10365:0035	IBA974766/IBA930007	TMS13F1365P0035	I974766/I930007
Ibadan	2014	2013-10365-36	C1.progeny	IBA13:10365:0036	IBA974766/IBA930007	TMS13F1365P0036	I974766/I930007
Mokwa	2014	2013-10365-37	C1.progeny	MOK13:10365:0037	IBA974766/IBA930007	TMS13F1365P0037	I974766/I930007
Ikenne	2014	2013-10365-38	C1.progeny	IKN13:10365:0038	IBA974766/IBA930007	TMS13F1365P0038	I974766/I930007
Ibadan	2014	2013-10365-39	C1.progeny	IBA13:10365:0039	IBA974766/IBA930007	TMS13F1365P0039	I974766/I930007
Mokwa	2014	2013-10365-40	C1.progeny	MOK13:10365:0040	IBA974766/IBA930007	TMS13F1365P0040	I974766/I930007
Ikenne	2014	2013-10368-1	C1.progeny	IKN13:10368:0001	IBA974769/IBA930007	TMS13F1368P0001	I974769/I930007
Ikenne	2014	2013-10368-10	C1.progeny	IKN13:10368:0010	IBA974769/IBA930007	TMS13F1368P0010	I974769/I930007
Ibadan	2014	2013-10368-11	C1.progeny	IBA13:10368:0011	IBA974769/IBA930007	TMS13F1368P0011	I974769/I930007
Mokwa	2014	2013-10368-12	C1.progeny	MOK13:10368:0012	IBA974769/IBA930007	TMS13F1368P0012	I974769/I930007
Ikenne	2014	2013-10368-13	C1.progeny	IKN13:10368:0013	IBA974769/IBA930007	TMS13F1368P0013	I974769/I930007
Ibadan	2014	2013-10368-14	C1.progeny	IBA13:10368:0014	IBA974769/IBA930007	TMS13F1368P0014	I974769/I930007
Mokwa	2014	2013-10368-15	C1.progeny	MOK13:10368:0015	IBA974769/IBA930007	TMS13F1368P0015	I974769/I930007
Ikenne	2014	2013-10368-16	C1.progeny	IKN13:10368:0016	IBA974769/IBA930007	TMS13F1368P0016	I974769/I930007
Ibadan	2014	2013-10368-17	C1.progeny	IBA13:10368:0017	IBA974769/IBA930007	TMS13F1368P0017	I974769/I930007
Mokwa	2014	2013-10368-18	C1.progeny	MOK13:10368:0018	IBA974769/IBA930007	TMS13F1368P0018	I974769/I930007
Ibadan	2014	2013-10368-2	C1.progeny	IBA13:10368:0002	IBA974769/IBA930007	TMS13F1368P0002	I974769/I930007
Ibadan	2014	2013-10368-20	C1.progeny	IBA13:10368:0020	IBA974769/IBA930007	TMS13F1368P0020	I974769/I930007
Mokwa	2014	2013-10368-21	C1.progeny	MOK13:10368:0021	IBA974769/IBA930007	TMS13F1368P0021	I974769/I930007
Ikenne	2014	2013-10368-22	C1.progeny	IKN13:10368:0022	IBA974769/IBA930007	TMS13F1368P0022	I974769/I930007
Mokwa	2014	2013-10368-3	C1.progeny	MOK13:10368:0003	IBA974769/IBA930007	TMS13F1368P0003	I974769/I930007
Ikenne	2014	2013-10368-4	C1.progeny	IKN13:10368:0004	IBA974769/IBA930007	TMS13F1368P0004	I974769/I930007
Ibadan	2014	2013-10368-5	C1.progeny	IBA13:10368:0005	IBA974769/IBA930007	TMS13F1368P0005	I974769/I930007
[truncated: 209 more rows]
